# Supplementary material for: Knowledge and attitude towards Ebola and Marburg virus diseases in Uganda using quantitative and participatory epidemiology techniques
Source: PLoS Negl Trop Dis. 2017 Sep 11;11(9):e0005907. doi: 10.1371/journal.pntd.0005907 (PMC5608436; doi:10.1371/journal.pntd.0005907)
Supplement: S3 Table — The predictors of knowledge score are the same as those in the logistic regression. (XLSX) [file pntd.0005907.s010.xlsx]

## Sheet: Sheet1
Percentage Knowledge score	Coef.	Std. Err.	t	P>t	95% CI
Being Male	7.93112	1.71234	4.63	<0.0001	4.56-11.29
Primary Level of Education	6.52948	2.27685	2.87	0.004	2.056-11
Secondary Level of Education	16.336	2.55574	6.39	<0.0001	11.311-21.25
Tertiary level of Education	27.9992	5.3825	5.2	<0.0001	17.43 -38.57
Being miner as occupation	8.82871	2.0122	4.39	<0.0001	4.8 8-12.782
Constant	39.5918	2.01912	19.61	<0.0001	35.62 -43.6
