# Supplementary material for: Knowledge and attitude towards Ebola and Marburg virus diseases in Uganda using quantitative and participatory epidemiology techniques
Source: PLoS Negl Trop Dis. 2017 Sep 11;11(9):e0005907. doi: 10.1371/journal.pntd.0005907 (PMC5608436; doi:10.1371/journal.pntd.0005907)
Supplement: S1 Data — (XLSX) [file pntd.0005907.s011.xlsx]

## Sheet: Sheet1
SampleID	Date of sample collection	Age		Gender	VillageTown	Parish	Subcounty	Exposure	District	Nationality	NON-UgandaTime in Uganda	Fever at interview	GPScoordinates	Educationlevel	Other education level	Occupation	Heard about Ebola/Marburg	Healthworker2	Radios	communityleaders	other10	ifotherspecify10	Know how to identify EVD_MVD Suspects	Bleeding	Highfever	Vomiting	diarrhoea	others1	ifotherspecify11	Have Phone Number to call in case of suspect	Believe Ebola/marburh exists	N57Ifnotexistwhy	Heard anyEbola/Marburg Survivor	Would Relate with Survivor	fearofcontarctingdisease	fearofstigmafromcommunity	other11	ifotherspecify12	Know how ebola/marburg is transimitted	viabodycontactsickperson	throughair	throughneedlepricks	contactwithanimals	contactwithdeadperson	contactwithbodyfluidsofsickperson	bitingmosquitoes	other12	ifotherspecify13	goats2
1	21-Jan-15 12:00:00 AM	36		0	Kitaka	KAKASI	Buhanda	Exposed	Kamwengye	Ugandan		0		Primary		Farmer	Yes	No	Yes	No	No		Yes	Yes	Yes	No	No	Yes	SWEATING	No	Yes		Yes	Yes					Yes	No	No	No	Yes	No	No	No	No		No
2	21-Jan-15 12:00:00 AM	68	3	0	Kitaka	KAKASI	Buhanda	Exposed	Kamwengye	Ugandan		0		Primary		Farmer	Yes	No	Yes	No	No		No							No	Yes		No	Yes					Unkn
3		41		0	Kitaka	KAKASI	Buhanda	Exposed	Kamwengye	Ugandan		0		Primary		Farmer	Yes	Yes	Yes	Yes	Yes	IN THE HOSPITAL WHEN I WAS A PATIENT	Yes	Yes	Yes	No	No	No	EYES TURN RED	No	Yes	DEATH OCCURS	No	Yes					Yes	Yes	No	No	No	No	No	No	Yes	MINING	No
4	21-Jan-15 12:00:00 AM	46		0	Kitaka	KAKASI	Buhanda	Exposed	Kamwengye	Ugandan		0		Primary		Farmer	Yes	Yes	Yes	Yes	No		No							No	Yes		No	No	Yes	No	No		No
5	23-Jan-15 12:00:00 AM	61		0	Kitaka	KAKASI	Buhanda	Exposed	Kamwengye	Ugandan		0		Primary		Farmer	Yes	Yes	Yes	No	No		Yes	Yes	Yes	No	Yes	No		Yes	Yes		Yes	No	Yes	No	No		Yes	Yes	No	No	Yes	No	Yes	No	No		No
6	21-Jan-15 12:00:00 AM	37		1	Kitaka	KAKASI	Buhanda	Exposed	Kamwengye	Ugandan		0		None		Farmer	Yes	No	No	Yes	Yes	COMMUNITY MEMBERS	No							Yes	Yes		Yes	Yes					No
7	21-Jan-15 12:00:00 AM	33		0	Kitaka	KAKASI	Buhanda	Exposed	Kamwengye	Ugandan		0		Primary		Miner	Yes	Yes	No	No	No		Yes	Yes	Yes	Yes	No	No		Yes	Yes		No	Yes					Yes	Yes	No	No	No	No	Yes	No	Yes	APPLY PPE
8	21-Jan-15 12:00:00 AM	34		0	Kitaka	KAKASI	Buhanda	Exposed	Kamwengye	Ugandan		0		Secondary		Miner	Yes	Yes	Yes	No	No		No							No	Yes	N	Yes	Yes					Yes	No	Yes	Yes	Yes	Yes	No	No	Yes	EATING MONKEYS	No
9	21-Jan-15 12:00:00 AM	29		0	Kitaka	KAKASI	Buhanda	Exposed	Kamwengye	Ugandan		0		Primary		Farmer	Yes	Yes	Yes	Yes	No		Yes	Yes	No	No	No	No		No	Yes		Yes	Yes					Yes
11	21-Jan-15 12:00:00 AM	45		1	Kitaka	KAKASI	Buhanda	Exposed	Kamwengye	Ugandan		0		Primary		Farmer	Yes	Yes	Yes	No	No		No							No	No	NEVER SEEN A MURBURG PATIENT	No	No	No	Yes	No		No										No
12	21-Jan-15 12:00:00 AM	40		1	Kitaka	KAKASI	Buhanda	Exposed	Kamwengye	Ugandan		0		Primary		Housewife	Yes	No	Yes	No	Yes	POSTAS	Yes	Yes	No	No	No	Yes	RED EYES	No	Yes		No	No	Yes	No	No		Yes	Yes	No	No	No	No	No	No	No
13	21-Jan-15 12:00:00 AM	35		1	KITOMI	KAKASI	Buhanda	Exposed	Kamwengye	Ugandan		0		Primary		Farmer	Yes	No	Yes	No	No		No							No	Unkn		No	No	Yes	No	No		No
14	21-Jan-15 12:00:00 AM	32		0	Kitaka	NYAKASURA	Buhanda	Exposed	Kamwengye	Ugandan		0		Primary		Farmer	Yes	No	No	Yes	No		No							No	Yes		No	No	Yes	No	No		Yes	Yes	No	No	No	No	No	No			No
15	21-Jan-15 12:00:00 AM	34		0	NYANGA 2	KILOZI	Mahyoro	Exposed	Kamwengye	Ugandan		0		Primary		Miner	Yes	Yes	Yes	No	No		Yes	Yes	No	No	No	Yes	RED EYES	Yes	Yes		No	Yes					Yes	Yes	No	No	Yes	No	No	No	No		Yes
16	21-Jan-15 12:00:00 AM	31		0	Kitaka	KAKASI	Buhanda	Exposed	Kamwengye	Ugandan		0		Primary		Miner	Yes	Yes	No	No	No		Yes	Yes	No	No	No	No		No	Yes		Yes	Yes					Yes	Yes	No	No	Yes	No	No	No	No		No
17	21-Jan-15 12:00:00 AM	30		0	KISAMO	KANYAMANGO	Kicuzi	Exposed	Ibanda	Ugandan		0		Primary		Farmer	Yes	Yes	No	No	No		Yes	Yes	No	No	No	No		No	Yes		No	No	Yes	No	No		Yes	No	No	No	Yes	No	Yes	No	No	1	No
18	21-Jan-15 12:00:00 AM	27		0	Kitaka	KAKASI	Buhanda	Exposed	Kamwengye	Ugandan		0		Primary		Farmer	No						No							No	No	HAVE NEVER SEEN A MARBURG CASE	No	Unkn					No
19	21-Jan-15 12:00:00 AM	33		0	Kitaka	KAKASI	Buhanda	Exposed	Kamwengye	Ugandan		1		Primary		Farmer	Yes	No	No	No	Yes	MINERS	No							No	Yes		No	Yes					No
20	21-Jan-15 12:00:00 AM			0	Kitaka	KAKASI	Buhanda	Exposed	Kamwengye	Ugandan		0		Primary		Farmer	Yes	No	Yes	No	No		Yes							No	Yes		No	No					No
21	21-Jan-15 12:00:00 AM	25		0	Kitaka	KAKASI	Buhanda	Exposed	Ibanda	Ugandan		0		Secondary		Farmer	Yes	Yes	Yes	No	No		Yes	Yes	Yes	Yes	Yes			No	Yes		Yes	Yes					Yes	Yes	Yes	Yes	Yes	Yes	Yes	Yes	No		No
22	21-Jan-15 12:00:00 AM	34		1	Kitaka	KAKASI	Buhanda	Exposed	Kamwengye	Ugandan		0		Primary		Farmer	Yes	Yes	No	No	No		Yes	Yes	No	No	No	No		No	Yes		No	No	No	Yes	No		Yes	Yes	No	No	No	No	No	No	No		No
23	21-Jan-15 12:00:00 AM	46		0	Kitaka	KAKASI	Buhanda	Exposed	Kamwengye	Ugandan		0		Post-secondary		others	Yes	No	Yes	No	No		Yes	Yes	Yes	No	No	No		No	Yes		Yes	Yes					Yes	Yes	No	Yes	Yes	Yes	No	No	No		No
24	21-Jan-15 12:00:00 AM	33		0	NYAMBARE	KIBIRIZI	Buhanda	Exposed	Kamwengye	Ugandan		0		Primary		Miner	Yes	No	Yes	Yes	No		No							No	Yes		No	Yes					No										Yes
25	21-Jan-15 12:00:00 AM	22		0	KIBALE	RUHUNGA	Kicuzi	Exposed	Kamwengye	Ugandan		0		Secondary		Miner	Yes	No	Yes	No	Yes	PICTURES	Yes	Yes	No	Yes	No	Yes	RASH ON SKIN	Yes	Yes	DEATH OF PEOPLE	No	Yes	Yes	No	No		Yes	Yes	No	No	Yes	No	No	No	Yes	SHARING FOOD THAT IS INFECTED	No
26	21-Jan-15 12:00:00 AM	74		1	Kitaka	KAKASI	Buhanda	Exposed	Kamwengye	Ugandan		0		None		Farmer	Yes	No	No	No	Yes	MINERS	No							No	Yes		No	Yes					No
27	21-Jan-15 12:00:00 AM			0	Kitaka	KAKASI	Buhanda	Exposed	Kamwengye	Ugandan		0		Primary		Farmer	Yes	Yes	Yes	Yes	No		No							No	Yes		Yes	No	Yes	No	No		Yes	Yes	Yes	Yes	No	Yes	Yes	Yes	No
28	21-Jan-15 12:00:00 AM	32		0	Kitaka	KAKASI	Buhanda	Exposed	Kamwengye	Ugandan		0		Post-secondary	DIPLOMA	others	Yes	Yes	Yes	Yes	No		Yes	Yes	Yes	No	Yes	No		Yes	Yes		Yes	No	Yes	No	No		Yes	Yes	No	Yes	Yes	Yes	Yes	No	No		No
29	21-Jan-15 12:00:00 AM	23		0	Kitaka	KAKASI	Buhanda	Exposed	Kamwengye	Ugandan		0		Secondary		Farmer	Yes	No	Yes	No	Yes	COMMUNITY MEMBERS	No							No	Yes		No	No	Yes	No	No		Yes	No	Yes	No	No	Yes	Yes	No	No		Yes
30	21-Jan-15 12:00:00 AM	40		0	Kitaka	KAKASI	Buhanda	Exposed	Kamwengye	Ugandan		0		Post-secondary		others	Yes	No	Yes	No	Yes	NEWS PAPPERS	No							No	Yes		Yes	No	No	Yes	No		Yes	Yes	No	No	No	No	No	No	No		No
32	21-Jan-15 12:00:00 AM	30		0	Kitaka	KAKASI	Buhanda	Exposed	Kamwengye	Ugandan		0		Secondary		others	Yes	No	Yes	No	No		Yes	Yes	No	No	No	Yes	RED EYES	No	Yes	PEOPLE DIE FROM IT	Yes	No	Yes	No	No		Yes	Yes	No	No	Yes	No	Yes	No	No		No
32	21-Jan-15 12:00:00 AM	48		0	Kitaka	KAKASI	Buhanda	Exposed	Kamwengye	Ugandan		0		Primary		Farmer	Yes	No	No	No	Yes	MINERS	No							No	Yes		No	No	Yes	No	No		No										No
33	21-Jan-15 12:00:00 AM	16		0	Kitaka1	KAKASI	Buhanda	Exposed	Kamwengye	Ugandan		0		Primary		Farmer	Yes	No	No	Yes	No		No							No	Yes		No	Yes					No
34	02-Jan-15 12:00:00 AM	24		1	Kakindo 1	KILONZI	Mahyoro	Exposed	Kamwengye	Ugandan		0		Secondary		Miner	Yes	Yes	Yes	Yes			No							No	Yes		Yes	Yes					Yes	Yes			Yes		Yes		Yes	SHARING FOOD
35	21-Jan-15 12:00:00 AM	34		0	KITAKE	KAKASI	Buhanda	Exposed	Kamwengye	Ugandan		0		Secondary		Miner	Yes		Yes				Yes	Yes		Yes				No	Yes		No	Yes					Yes	Yes									No
36	21-Jan-15 12:00:00 AM	37		1	Kitaka	KAKASI	Buhanda	Exposed	Kamwengye	Ugandan		0		None		Farmer	Yes	Yes	Yes	Yes	No		No							No	Yes		Yes	Yes					Yes
37	21-Jan-15 12:00:00 AM	46		0	Kitaka	KAKASI	Buhanda	Exposed	Kamwengye	Ugandan		0		Primary		Farmer	Yes	No	Yes	No	No		Yes	Yes	No	No	No	No		No	Yes		No	No	Yes	No	Yes	U CAN DIE	Yes	Yes	No	Yes	Yes	Yes	Yes	No	No		No
38	21-Jan-15 12:00:00 AM	50		1	KAKAYA	KIKASI	Buhanda	Exposed	Kamwengye	Ugandan		0		Primary		Miner	Yes	Yes	Yes	No	No		Yes	Yes	Yes	Yes	No	No		No	Yes		No	No	Yes	No	No		Yes	No	No	No	Yes	No	No	No	No		No
39	21-Jan-15 12:00:00 AM	40		0	Kitaka	KAKASI	Buhanda	Exposed	Kamwengye	Ugandan		0		Primary		Farmer	Yes	No	No	Yes	No		Yes	Yes	No	No	No	No		No	No	BECAUSE I HAVE NEVER SEEN MARBURG PATIENT	No	No	Yes	No	No		Yes										No
40	21-Jan-15 12:00:00 AM	28		0	Kitaka	KAKASI	Buhanda	Exposed	Kamwengye	Ugandan		0		Primary		others	Yes	No	No	Yes	No		No							No	Yes		Yes	Yes					No
41	21-Jan-15 12:00:00 AM	51		1	KITOMI	KAKASI	Buhanda	Exposed	Kamwengye	Ugandan		0		None		Farmer	Yes	No	Yes	No	No		Yes	Yes	No	No	No	No		No	Yes		Yes	Yes					No
42	21-Jan-15 12:00:00 AM	26		0	Kitaka	KAKASI	Buhanda	Exposed	Kamwengye	Ugandan		0		Primary		Miner	Yes	No	Yes	Yes	No		No							No	Unkn		No	Yes					No
43	21-Jan-15 12:00:00 AM	55		1	Kitaka	KAKASI	Buhanda	Exposed	Kamwengye	Ugandan		0		None		others	Yes	Yes	Yes	Yes	No		Yes	Yes	No	No	No	No		No	Unkn		No	Yes					No
44	21-Jan-15 12:00:00 AM	32		0	Kitaka	KAKASI	Buhanda	Exposed	Kamwengye	Ugandan		0		Primary		Farmer	Yes						No							No	Yes		No	No	Yes	No	No		No
45	21-Jan-15 12:00:00 AM	38		0	Kitaka	KAKASI	Buhanda	Exposed	Kamwengye	Ugandan		0		Secondary		Farmer	Yes	Yes	Yes	Yes	No		No							No	Yes		No	No	Yes	No	No		No
46	21-Jan-15 12:00:00 AM	48		0	Kitaka	KAKASI	Buhanda	Exposed	Kamwengye	Ugandan		0		Primary		Farmer	Yes	Yes	No	No	No		Yes	No	Yes	No	Yes	No		No	Yes	N	No	Yes	Yes				Yes	Yes	No	No	No	No	No	No	No		No
46	25-Jan-15 12:00:00 AM	64		0	Kahoko	BIRONGO	Ishongororo	Exposed	Ibanda	Ugandan		0		None		Farmer	Yes	No	Yes	No	No		No							No	Unkn		No	No					No	No	No	No	No	No	No	No	Yes	NO IDEA
47	14-Jan-15 12:00:00 AM	40		1	Kitaka	KAKASI	Buhanda	Exposed	Kamwengye	Ugandan		0		Primary		Farmer	Yes	No	No	Yes	No		Yes	Yes	Yes	Yes	Yes	No		No	Yes		Yes	Yes					Yes		Yes	No	No	No	No	No	No		No
48	21-Jan-15 12:00:00 AM	60		1	Kitaka	KAKASI	Buhanda	Exposed	Kamwengye	Ugandan		0		None		Farmer	Yes	No	Yes	No	Yes	CAMPS AND MINES	No							No	Yes		No	No	Yes	No	No		No
49	21-Jan-15 12:00:00 AM	21		1	Kitaka	KAKASI	Buhanda	Exposed	Kamwengye	Ugandan		0		Secondary		others	Yes	No	Yes	Yes	No		Yes	No	Yes	No	No	Yes	BODAY WEAKENESS	No	Yes		No	Yes					Yes	Yes	No	Yes	Yes	Yes	Yes	Yes	No		No
50	21-Jan-15 12:00:00 AM	53		0	Kitaka	KAKASI	Buhanda	Exposed	Kamwengye	Ugandan		0		Primary		others	Yes	Yes	Yes	No	No		Yes	Yes	No	No	No	No		Yes	Yes		No	Yes					Yes	Yes	No	No	No	No	Yes	No	No		Yes
51	21-Jan-15 12:00:00 AM	23		0	Kitaka	KAKASI	Buhanda	Exposed	Kamwengye	Ugandan		0		None		student	Yes	No	Yes	Yes	No		Yes	Yes	No	No	No	Yes	RED EYES	No	No	BECAUSE I HAVE NEVER SEEN A MARBURG PATIENT	No	No	Yes	No	No		Yes	Yes	No	No	No	No	No	No	No		No
52	21-Jan-15 12:00:00 AM	42		1	Kitaka	KAKASI	Buhanda	Exposed	Kamwengye	Ugandan		0		Primary		Farmer	Yes	No	Yes	Yes	No		Yes	Yes	No	No	No	No		No	Yes		No	No	Yes				Yes										No
53	23-Jan-15 12:00:00 AM	28		1	Kitaka	KAKASI	Buhanda	Exposed	Kamwengye	Ugandan		0		Primary		Farmer	Yes				Yes	SOMEONE WORKING IN THE MINES	Yes	Yes						No	Yes		No	No	Yes				Yes	No	No	No	Yes	No	No	No	No		No
54	21-Jan-15 12:00:00 AM	40		0	Kitaka	KAKASI	Buhanda	Exposed	Ibanda	Ugandan		0		Primary		Farmer	Yes	No	No	Yes	No		No							No	No		No	Yes					No
55	21-Jan-15 12:00:00 AM	30		1	Kitaka	KAKASI	Buhanda	Exposed	Kamwengye	Ugandan		0		Primary		Farmer	Yes	No	Yes	No			Yes	Yes	No	Yes	Yes	No		No	Yes		No	No	Yes	No	No		Yes	Yes	Yes	Yes	Yes	Yes	Yes	Yes	No		No
57	21-Jan-15 12:00:00 AM	68		0	KAKUDO	KITONZI	Mahyoro	Exposed	Kamwengye	Ugandan		0		Secondary		others	Yes	No	No	Yes	No		Yes	Yes	Yes	No	No	No		No	Yes		No	No	Yes	No	No		Yes	Yes	No	No	No	No	No	No	No		No
58	21-Jan-15 12:00:00 AM	27		0	Kitaka	KAKASI	Buhanda	Exposed	Kamwengye	Ugandan		0		Primary		Miner	Yes	No	No	No	Yes	FROM THE MINES WHEN HIS FRIEND IS DEAD	Yes	Yes	Yes	No	Yes			No	Yes		No	No	Yes	No	No		Yes	Yes	No	No	No	Yes	Yes	No	No		No
59	21-Jan-15 12:00:00 AM	25		0	Kitaka	KAKOSI	Buhanda	Exposed	Kamwengye	Ugandan		0		Primary		Miner	Yes	Yes	Yes	No	No		Yes	Yes	No	Yes	No	No		No	Yes		No	No	Yes	No	No		Yes	Yes	Yes	Yes	Yes	Yes	Yes	Yes	No		No
60	21-Jan-15 12:00:00 AM	22		1	Kitaka	KAKASI	Buhanda	Exposed	Kamwengye	Ugandan		0		Primary		Housewife	Yes	No	Yes	Yes	No		Yes	Yes	No	No	No	No		No	Yes		No	No	Yes	No	No		No
61	21-Jan-15 12:00:00 AM	28		1	Kitaka	KAKASI	Buhanda	Exposed	Kamwengye	Ugandan		0		Primary		Housewife	Yes	No	Yes	Yes	No		Yes	Yes	No	Yes	Yes	No		No	Yes		No	No	Yes	No	No		No
62	21-Jan-15 12:00:00 AM	45		1	Kitaka	KAKASI	Buhanda	Exposed	Kamwengye	Ugandan		0		Primary		Farmer	Yes	No	Yes	No	No		No							No	Yes		No	Yes					Yes	Yes	No	No	No	No	No	No	No
63	21-Jan-15 12:00:00 AM	60		1	Kitaka	KAKASI	Buhanda	Exposed	Kamwengye	Ugandan		0		Primary		Farmer	Yes	No	No	Yes	No		No							No	Unkn		Yes	Yes					No
64	21-Jan-15 12:00:00 AM	37		0	KITOMI	KAKASI	Buhanda	Exposed	Kamwengye	Ugandan		0		Secondary		others	Yes	Yes	Yes	Yes	No		Yes	Yes	Yes	Yes	Yes	Yes	RED EYES	No	Yes		Yes	No	Yes	No	No		Yes	Yes	No	Yes	No	Yes	Yes	Yes			No
65	21-Jan-15 12:00:00 AM	22		1	Kitaka	KAKASI	Buhanda	Exposed	Kamwengye	Ugandan		0		Primary		Farmer	Yes	Yes	Yes	Yes			Yes	Yes	No	No	No	No		No	Yes		No	No	Yes	No	No		Yes	Yes	No	Yes	Yes	Yes	No	No	No		No
67	21-Jan-15 12:00:00 AM	48		0	Kitaka	KAKASI	Buhanda	Exposed	Kamwengye	Ugandan		0		Primary		Farmer	Yes	No	Yes	No	No		No							No	Yes		No	Yes					No										No
68	21-Jan-15 12:00:00 AM	40		1	Kitaka	KAKASI	Buhanda	Exposed	Kamwengye	Ugandan		0		None		Farmer	Yes	No	No	Yes	Yes	POSTAS	Yes	Yes	No	No	No	No		Yes	Yes		No						Yes	Yes	No	No	Yes	No	Yes	Yes	No		No
69	21-Jan-15 12:00:00 AM	8		0	Kitaka	KAKASI	Buhanda	Exposed	Kamwengye	Ugandan		0		Primary		student	Yes	No	Yes	Yes	No		No							No	Yes		No	No	Yes	No	No		No
70	21-Jan-15 12:00:00 AM	38		1	Kitaka	KAKASI	Buhanda	Exposed	Kamwengye	Ugandan		0		Primary		Farmer	Yes	No	No	Yes	No		No							No	Unkn		Yes	No	Yes	No	No		No
71	21-Jan-15 12:00:00 AM	60		1	Kitaka	KAKASI	Buhanda	Exposed	Kamwengye	Ugandan		0		None		Farmer	Yes	No	Yes	No	Yes	MINERS	No							No	Yes		No	No	Yes	No	No		No
72	21-Jan-15 12:00:00 AM	34		0	Kitaka	KAKASI	Buhanda	Exposed	Kamwengye	Ugandan		0		Secondary		others	Yes	No	Yes	No	No		Yes	Yes	No	No	Yes	No		No	Yes		No	No	Yes	No	No		Yes	Yes	Yes	Yes	No	No	No	No	No		No
73	21-Jan-15 12:00:00 AM	24		1	Kitaka	KAKASI	Buhanda	Exposed	Kamwengye	Ugandan		0		Primary		Farmer	Yes	No	Yes	No	No		No							No	Yes		No	Yes					No
74	21-Jan-15 12:00:00 AM	41		0	Kitaka	KAKASI	Buhanda	Exposed	Kamwengye	Ugandan		0		Primary		Farmer	Yes	No	Yes	No	No		Yes	Yes	No	No	No	No		No	No		No	Yes	Yes	No	No			Yes	No	No	No	No	No	No	No
76	21-Jan-15 12:00:00 AM	49		0	Kitaka	KAKASI	Buhanda	Exposed	Kamwengye	Ugandan		0		Primary		Farmer	Yes	No	Yes	No	No		No							No	Yes		No	No	Yes	No	No		No
77	21-Jan-15 12:00:00 AM	13		1	Kitaka	KAKASI	Buhanda	Exposed	Kamwengye	Ugandan		0		Primary		student	Yes	No	No	No	Yes	COMMUNITY MEMBERS	No							No	Unkn		No	No	Yes	No	No		No
78	21-Jan-15 12:00:00 AM	38		1	Kitaka	KAKASI	Buhanda	Exposed	Kamwengye	Ugandan		0		Primary		Farmer	Yes	No	No	Yes	Yes	MINERS	Yes	Yes	No	Yes	No	No		No	Yes		Yes	Yes					Yes	Yes	No	No	No	No	No	No	No		No
78	21-Jan-15 12:00:00 AM	26		0	Kitaka	KAKASI	Buhanda	Exposed	Kamwengye	Ugandan		0		Primary		Miner	Yes	Yes	Yes	No	No		No							No	Unkn		No	Yes					No
81	21-Jan-15 12:00:00 AM	52		0	Kitaka	KAKASI	Buhanda	Exposed	Kamwengye	Ugandan		0		Secondary		Farmer	Yes	Yes	Yes	Yes	No		Yes	Yes	No	Yes	Yes	No		Yes	Unkn		Yes	Yes					Yes	Yes	Yes	Yes	Yes	Yes	Yes	Yes	No		No
82	21-Jan-15 12:00:00 AM	28		0	Kitaka	KAKASI	Buhanda	Exposed	Kamwengye	Ugandan		0		Primary		Farmer	Yes	No	Yes	No	No		No							No	Yes		No	No	Yes	No	No		Yes	Yes	No	No	No	No	No	No	Yes	FUNERALS	No
83	21-Jan-15 12:00:00 AM	20		0	Kitaka	KAKASI	Buhanda	Exposed	Kamwengye	Ugandan		0		Primary		Farmer	Yes	No	No	Yes	No		Yes	No	No	No	No	Yes	WEEKENESS	No	Yes		No	No					No
84	21-Jan-15 12:00:00 AM	14		0	Kitaka	KAKASI	Buhanda	Exposed	Kamwengye	Ugandan		0		Primary		others	Yes	No	Yes	No	No		No							No	Yes		No	No	Yes	No	No		No	No	No	No	No	No	No	No	Yes	NO IDEA
85	21-Jan-15 12:00:00 AM	25		0	Kitaka	KAKASI	Buhanda	Exposed	Kamwengye	Ugandan		0		Primary		Miner	Yes	No	Yes	Yes	Yes	COMMUNITY MEMBERS	Yes	No	No	No	Yes	Yes	SWEETING	No	Unkn		No	Yes					Unkn
86	21-Jan-15 12:00:00 AM	29		1	Kitaka	KAKASI	Buhanda	Exposed	Kamwengye	Ugandan		0		None		Farmer	Yes	No	Yes	No	No		No							No	Unkn		No	No	Yes	No	No		No	No	No	No	No	No	No	No	No		No
87	21-Jan-15 12:00:00 AM			1	Kitaka	KAKASI	Buhanda	Exposed	Kamwengye	Ugandan		0		Primary		Farmer	Yes	No	Yes	Yes	No		Yes	Yes	No	No	No	No		No	Yes		Yes	Yes					Yes	Yes	No	No	No	No	No	No	No		No
88	21-Jan-15 12:00:00 AM	44		0	Kitaka	KAKASI	Buhanda	Exposed	Kamwengye	Ugandan		0		Primary		Farmer	Yes	Yes	Yes	No	No		Yes							No	Unkn		No	Yes					No
89	21-Jan-15 12:00:00 AM	37		0	Kitaka	KAKASI	Buhanda	Exposed	Kamwengye	Ugandan		0		Primary		Farmer	Yes	No	Yes	Yes	No		No							No	No		No	No	Yes	No	No		No
90	21-Jan-15 12:00:00 AM	42		0	Kitaka	KAKASI	Buhanda	Exposed	Kamwengye	Ugandan		0		Primary		Farmer	Yes	No	Yes	No	No		No							No	Yes		No	Yes					No
91	22-Jan-15 12:00:00 AM	38		0	Kikonjo	KAKASI	Buhanda	Exposed	Kamwengye	Ugandan		0		Primary		Farmer	Yes	No	Yes	No	No		No	No	No	No	No	No		No	Yes		No	No	Yes	No	No	N	Yes	No	No	No	Yes	No	No	No	No	1	No
92	22-Jan-15 12:00:00 AM	54		0	Kikonjo	KAKASI	Buhanda	Exposed	Kamwengye	Ugandan		0		Primary		Miner	Yes	No	Yes	Yes	No		No	No	No	No	No	No		No	Yes	N	No	No	Yes	No	No		Yes	No	No	No	Yes	No	No	No	No		No
93	22-Jan-15 12:00:00 AM	38		0	Kakasi	RUHUNGA	Kikyusa	Exposed	Kamwengye	Ugandan		0		Primary		Farmer	Yes	No	No	Yes	Yes	COMMUNITY MEMBERS	No	No	No	No	No	No		No	Yes		No	No	Yes	No	No		Yes	No	No	No	Yes	No	No	No	No	1	No
94	22-Jan-15 12:00:00 AM	56		0	Kakasi	KAKASI	Buhanda	Exposed	Kamwengye	Ugandan		0		Post-secondary		Farmer	Yes	No	Yes	No	No		Yes	Yes	No	No	Yes	No		No	Yes		Yes	Yes	No	No	No		Yes	No	No	No	Yes	No	No	No	No	1	No
95	22-Jan-15 12:00:00 AM	28		0	Kakasi	KAKASI	Buhanda	Exposed	Kamwengye	Ugandan		0		Primary		Farmer	Yes	No	Yes	No	No		Yes	No	Yes	No	No	No		No	Yes		No	Yes	Yes	No	No		Yes	Yes	No	No	No	Yes	No	No	No		No
96	22-Jan-15 12:00:00 AM	25		1	Kakasi	KAKASI	Buhanda	Exposed	Kamwengye	Ugandan		0		Primary		Housewife	Yes	No	Yes	No	No	N	No	No	No	No	No	No		No	Yes		Yes	Yes	No	No	No		No	No	No	No	No	No	No	No	No	0	No
97	22-Jan-15 12:00:00 AM	67		0	Kakasi	KAKASI	Buhanda	Exposed	Kamwengye	Ugandan		0		None		Farmer	Yes	No	Yes	Yes	No		Yes	Yes	No	No	Yes	No		No	Yes		No	Yes	No	No	No	N	No	No	No	No	No	No	No	No	No		No
98	22-Jan-15 12:00:00 AM	54		0	Kakasi 1	KAKASI	Buhanda	Exposed	Kamwengye	Ugandan		0		None		Farmer	No	No	No	No	No		No	No	No	No	No	No		No	No	I HAVE NOT SEEN MARBURG CASE	No	No	No	No	No	N	No	No	No	No	No	No	No	No	No		No
99	22-Jan-15 12:00:00 AM	32		0	Kakasi	KAKASI	Buhanda	Exposed	Kamwengye	Ugandan		0		Primary		Farmer	Yes	No	Yes	Yes	No		No	No	No	No	No	No		No	Yes		No	Yes	No	No	No		No	No	No	No	No	No	No	No	No	0	No
100	22-Jan-15 12:00:00 AM	63		0	Kakasi	KAKASI	Kicuzi	Exposed	Kamwengye	Ugandan		0		None		Farmer	Yes	No	Yes	No	No		Yes	Yes	Yes	Yes	Yes	No		No	Yes		No	Yes	No	No	No		Yes	Yes	No	No	No	No	No	No	No	0	No
101	22-Feb-15 12:00:00 AM	37		0	RUHUNGA	RUHUNGA	Kikyusa	Exposed	Kamwengye	Ugandan		0		None		Farmer	Yes	No	No	No	Yes	WORK PLACE	No	No	No	No	No	No		No	Yes		No	No	Yes	No	No		Yes	No	No	No	No	No	No	Yes	No	0	No
102	22-Jan-15 12:00:00 AM			0	Kakasi	KAKASI	Buhanda	Exposed	Kamwengye	Non-Ugandan		0		Primary		Farmer	Yes	No	Yes	No	No		Unkn	No	No	No	No	No		No	Yes		Yes	Yes	No	No	No		No	No	No	No	No	No	No	No	No	0	No
103	22-Jan-15 12:00:00 AM	40		1	Kikonjo	KAKASI	Buhanda	Exposed	Kamwengye	Ugandan		0		Primary		Farmer	Yes	No	Yes	No	No		Yes	Yes	No	No	No	No		No	Yes		No	No	Yes	No	No	N	No	No	No	No	No	No	No	No	No	0	No
104	22-Jan-15 12:00:00 AM	50		0	Kikonjo	KAKASI	Buhanda	Exposed	Kamwengye	Ugandan		0		Primary		others	Yes	No	Yes	No	No		No	No	No	No	No	No		No	Yes		Yes	No	Yes	No	No		No	No	No	No	No	No	No	No	No	0	No
105	22-Jan-15 12:00:00 AM	49		1	Kikonjo	KAKASI	Buhanda	Exposed	Kamwengye	Ugandan		0		Primary		Farmer	Yes	No	Yes	Yes	No		Yes	Yes	No	No	No	No		No	Yes		No	No	Yes	No	No		No	No	No	No	No	No	No	No	No		No
106	22-Jan-15 12:00:00 AM	50		0	Kakasi	KAKASI	Buhanda	Exposed	Kamwengye	Ugandan		0		Primary		Farmer	Yes	No	Yes	No	No		Yes	Yes	No	No	No	No		No	Yes		Yes	Unkn	No	No	No		Yes	Yes	No	No	Yes	Yes	Yes	No	No		No
107	22-Jan-15 12:00:00 AM	32		0	Kakasi	KAKASI	Buhanda	Exposed	Kamwengye	Ugandan		0		Primary		Miner	Yes	No	Yes	No	No		No	No	No	No	No	No		No	Unkn		No	No	No	No	No		No	No	No	No	No	No	No	No	No		No
108	22-Jan-15 12:00:00 AM	29		1	Kakasi	KAKASI	Buhanda	Exposed	Kamwengye	Ugandan		0		Primary		others	Yes	Yes	No	No	No		Yes	Yes	No	No	No	No		No	Yes		No	No	No	No	No		No	No	No	No	No	No	No	Yes	No	0	No
109	22-Jan-15 12:00:00 AM	27		0	Kakasi II	RUHUNGA	Kalagala	Exposed	Kamwengye	Ugandan		0		None		Farmer	Yes	No	Yes	No	No		No	No	No	No	No	No		No	Yes		Yes	Yes	No	No	No		Yes	Yes	Yes	No	Yes	Yes	No	Yes	No		No
110	22-Jan-15 12:00:00 AM	63		0	Kakasi	KAKASI	Buhanda	Exposed	Kamwengye	Ugandan		0		Primary		Farmer	Yes	No	Yes	Yes	No		Yes	No	No	No	No	Yes	RED EYES	No	Yes		No	Yes	No	No	No		Yes	Yes	Yes	No	Yes	Yes	No	No	No		No
111	22-Jan-15 12:00:00 AM	20		0	KIKOJO	KAKASI	Buhanda	Exposed	Kamwengye	Ugandan		0		Secondary		Farmer	Yes	Yes	Yes	Yes	Yes	MINES	No	No	No	No	No	No		No	No	BECAUSE NEVER BEEN INFECTED BY EBOLA OR MARBURG	No	No	Yes	No	No		No	No	No	No	No	No	No	No	No		No
112	22-Jan-15 12:00:00 AM	26		0	Kikonjo	KAKASI	Buhanda	Exposed	Kamwengye	Ugandan		0		Primary		Farmer	Yes	Yes	Yes	No	No		No	No	No	No	No	No		No	Yes		Yes	No	Yes	No	No		No	No	No	No	No	No	No	No	No	0	No
113	22-Jan-15 12:00:00 AM	32		0	Kikonjo	KAKASI	Buhanda	Exposed	Kamwengye	Ugandan		0		Post-secondary		Farmer	Yes	No	Yes	No	No		No	No	No	No	No	No		No	Yes		No	No	Yes	No	No		No	No	No	No	No	No	No	No	No	0	No
114	22-Jan-15 12:00:00 AM	58		0	Kakasi	KAKASI	Buhanda	Exposed	Kamwengye	Ugandan		0		Primary		Farmer	Yes	No	Yes	No	No		Yes	Yes	No	No	No	No		No	Yes		No	Yes	No	No	No		Yes	Yes	No	No	Yes	Yes	Yes	No	No	1	Yes
115	22-Jan-15 12:00:00 AM	34		0	Kakasi	RUHUNGA	Kamwenge	Exposed	Kamwengye	Ugandan		0		Primary		Miner	Yes	No	Yes	No	No		No	No	No	No	No	No		Yes	Yes	HAVE HEARD PEAPLE INFECTED	No	Yes	No	No	No		No	No	No	No	No	No	No	No	No	N	No
116	20-Jan-15 12:00:00 AM	30		1	Kakasi	KAKASI	Buhanda	Exposed	Kamwengye	Ugandan		0		Primary		Housewife	Yes	No	Yes	No	No		Yes	No	Yes	No	No	No		No	Yes		No	No	No	Yes	No		Yes	No	Yes	No	No	No	No	No	No	0	No
117	22-Jan-15 12:00:00 AM	21		1	Kakasi	KAKASI	Buhanda	Exposed	Kamwengye	Ugandan		0		Primary		Housewife	Yes	No	No	Yes	No		No	No	No	No	No	No		No	Yes		No	Yes	No	No	No		No	No	No	No	No	No	No	No	No	0	No
118	22-Jan-15 12:00:00 AM	29		0	Kakasi I	KAKASI	Buhanda	Exposed	Kamwengye	Ugandan		0		Primary		Farmer	Yes	No	No	Yes	No		Yes	Yes	No	No	No	No		No	Yes		No	Yes	No	No	No		Yes	Yes	No	No	No	No	No	No	No	0	No
119	22-Jan-15 12:00:00 AM	52		1	Kikonjo	KAKASI	Buhanda	Exposed	Kamwengye	Ugandan		0		None		Farmer	No	No	No	No	No		No	No	No	No	No	No		No	Yes		Yes	Yes	No	No	No		No	No	No	No	No	No	No	No	No	0	No
120	22-Jan-15 12:00:00 AM	24		0	Kikonjo	KAKASI	Buhanda	Exposed	Kamwengye	Ugandan		0		Primary		others	Yes	No	Yes	No	No		No	No	No	No	No	No		No	Yes		No	No	Yes	No	No		No	No	No	No	No	No	No	No	No	0	No
121	22-Nov-14 12:00:00 AM	32		1	Kakasi	KAKASI	Buhanda	Exposed	Kamwengye	Ugandan		0		Primary		Farmer	Yes	No	Yes	No	No		No	No	No	No	No	No		No	Yes		Yes	Yes	No	No	No		Yes	Yes	No	No	No	No	No	No	No	0	No
122	22-Jan-15 12:00:00 AM	19		0	Kakasi	KAKASI	Buhanda	Exposed	Kamwengye	Ugandan		0		Primary		Farmer	Yes	Yes	Yes	No	No		Yes	Yes	Yes	No	No	No		No	Yes		No	No	No	No	No	N	No	No	No	No	No	No	No	No	No	0	No
123	22-Jan-15 12:00:00 AM	55		0	Kakasi	KAKASI	Buhanda	Exposed	Kamwengye	Ugandan		0		Primary		Farmer	Yes	No	Yes	No	No		No	No	No	No	No	No		No	Yes		Yes	No	Yes	No	No		No	No	No	No	No	No	No	No	No	0	No
124	22-Jan-15 12:00:00 AM	38		0	Kakasi	KAKASI	Buhanda	Exposed	Kamwengye	Ugandan		0		Primary		Farmer	Yes	No	Yes	No	No		No	No	No	No	No	No		No	Yes		No	Yes	No	No	No		No	No	No	No	No	No	No	No	No	0	No
125	22-Jan-15 12:00:00 AM	28		0	Kikonjo	KIKASI	Buhanda	Exposed	Kamwengye	Ugandan		0		Primary		Farmer	Yes	No	Yes	No	No		No	No	No	No	No	No		No	Yes		No	No	Yes	No	No		Yes	Yes	No	Yes	Yes	Yes	Yes	No	No	1	No
126	21-Jan-15 12:00:00 AM	44		1	Kikonjo	KAKASI	Buhanda	Exposed	Kamwengye	Ugandan		0		None		Farmer	Yes	No	Yes	No	No		Yes	Yes	Yes	No	Yes	No		No	Yes		No	No	Yes	No	No		Yes	Yes	No	No	No	No	No	No	No	0	No
127	22-Jan-15 12:00:00 AM	63		0	Kitaka	KITAKA	Buhanda	Exposed	Kamwengye	Ugandan		0		Primary		Farmer	Yes	No	Yes	No	No		No	No	No	No	No	No		No	Yes		No	No	Yes	No	No		No	No	No	No	No	No	No	No	No	0	No
128	22-Jan-15 12:00:00 AM	30		0	Kakasi	KAKASI	Buhanda	Exposed	Kamwengye	Ugandan		0		Primary		Farmer	Yes	No	Yes	No	No		No	No	No	No	No	No		No	Yes		No	Yes	No	No	No		No	No	No	No	No	No	No	No	No	0	No
129	21-Nov-14 12:00:00 AM	38		0	Kakasi	RUHUNGA	Buhanda	Exposed	Kamwengye	Ugandan		0		Primary		Farmer	Yes	Yes	No	Yes	No		Yes	Yes	No	No	No	Yes	RED EYES	No	Yes		No	Yes	No	No	No		Yes	No	No	No	No	No	Yes	Yes	No	0	No
130	22-Jan-15 12:00:00 AM	70		1	Kakasi	KAKASI	Buhanda	Exposed	Kamwengye	Ugandan		0		None		Farmer	Yes	No	Yes	Yes	No		No	No	No	No	No	No		No	Yes		No	No	No	No	No		No	No	No	No	No	No	No	No	No	0	No
131	22-Jan-15 12:00:00 AM	28		1	Kakasi	KAKASI	Buhanda	Exposed	Kamwengye	Ugandan		0		Primary		Housewife	Yes	No	Yes	No	No		Yes	Yes	No	Yes	No	No		No	Yes		No	No	Yes	No	No		Yes	Yes	No	No	No	Yes	No	No	No	0	No
132	22-Jan-15 12:00:00 AM	59		0	Kakasi	KAKASI	Buhanda	Exposed	Kamwengye	Ugandan		0		None		Miner	Yes	No	Yes	No	No		Yes	Yes	No	No	No	No		No	Yes		Yes	No	Yes	No	No		No	No	No	No	No	No	No	No	No	0	No
133	22-Jan-15 12:00:00 AM	26		1	Kikonjo	KAKASI	Buhanda	Exposed	Kamwengye	Ugandan		0		Secondary		Housewife	Yes	No	Yes	Yes	No		No	No	No	No	No	No		No	No		No	No	Yes	No	No		No	No	No	No	No	No	No	No	No	0	No
134	22-Jan-15 12:00:00 AM	48		1	Kikonjo	KAKOSI	Buhanda	Exposed	Kamwengye	Ugandan		0		Primary		Farmer	Yes	No	Yes	No	No		No	No	No	No	No	No		No	Yes		Yes	Yes	No	No	No		No	No	No	No	No	No	No	No	No	0	No
135	22-Jan-15 12:00:00 AM	25		0	Kakasi	KAKASI	Buhanda	Exposed	Kamwengye	Ugandan		0		Primary		Farmer	Yes	Yes	Yes	Yes	No		Yes	Yes	No	Yes	Yes	No		No	Yes		Yes	No	Yes	No	No		Yes	Yes	Yes	No	Yes	Yes	Yes	No	No	1	No
136	22-Jan-15 12:00:00 AM	29		1	Kakasi	KAKASI	Buhanda	Exposed	Kamwengye	Ugandan		0		None		Trader	Yes	No	Yes	Yes	No		Yes	Yes	No	No	Yes	No		No	Yes		No	No	Yes	No	No		Yes	Yes	No	Yes	Yes	Yes	Yes	Yes	No	1	No
137	22-Jan-15 12:00:00 AM	32		0	Kakasi	KAKASI	Buhanda	Exposed	Kamwengye	Ugandan		0		Primary		Farmer	Yes	Yes	No	No	No		No	No	No	No	No	No		No	Yes		No	Yes	No	No	No		No	No	No	No	No	No	No	No	No	0	No
138	22-Jan-15 12:00:00 AM	34		0	KISABO II	KANYWAMBOGO	Kicuzi	Exposed	Ibanda	Ugandan		0		Secondary		Farmer	Yes	No	Yes	No	Yes	PEAPLE	Yes	Yes	No	No	No	Yes	RED EYES	Yes	No		No	No	No	No	No		No	No	No	No	Yes	No	No	No	No	1	No
139	21-Jan-15 12:00:00 AM	50		0	KISABO	KANYWAMBOGO	Kicuzi	Exposed	Ibanda	Ugandan		0		Primary		Farmer	Yes	No	Yes	Yes	No		No	No	No	No	No	No		No	Yes		No	No	Yes	No	No		No	No	No	No	No	No	No	No	No	0	No
140	22-Jan-15 12:00:00 AM	28		0	Ryabatenga	KANYWAMBOGO	Kicuzi	Exposed	Ibanda	Ugandan		0		Primary		Miner	Yes	No	No	No	Yes	AROUND THE MINE	Yes	Yes	Yes	No	No	No		No	Yes		Yes	No	Yes	No	No		No	No	No	No	No	No	No	No	No	0	No
141	22-Jan-15 12:00:00 AM	22		0	KISABO	KANYWAMBOGO	Kicuzi	Exposed	Ibanda	Ugandan		0		Secondary		Miner	Yes	No	Yes	No	No		No	No	No	No	No	No		No	Yes		Yes	Yes	No	No	No		Yes	Yes	No	No	No	No	No	No	No	0	No
142	22-Jan-15 12:00:00 AM	39		0	KIASABO II	KANYWAMBOGO	Kicuzi	Exposed	Ibanda	Ugandan		0		Secondary		Miner	Yes	No	Yes	Yes	No		Yes	Yes	No	No	No	Yes	RED EYES	No	Yes		Yes	No	Yes	No	No		Yes	Yes	Yes	No	No	No	No	No	No	0	No
143	22-Jan-15 12:00:00 AM	34		0	KISABO	KANYWAMBOGO	Kicuzi	Exposed	Ibanda	Ugandan		0		Primary		Farmer	Yes	No	No	Yes	No		Yes	Yes	Yes	No	No	No		No	Yes		No	No	No	Yes	No		Yes	Yes	No	No	No	No	No	No	Yes	EATING WIT A PATIENT	No
144	22-Jan-15 12:00:00 AM	36		0	Kabuhweju	KANYWABOGO	Kicuzi	Exposed	Ibanda	Ugandan		0		Primary		Farmer	Yes	No	No	Yes	No		No	No	No	No	No	No		No	Yes		No	No	No	No	No		No	No	No	No	No	No	No	No	No	0	No
145	22-Jan-15 12:00:00 AM	47		1	KISABO I	KANYWAMBOGO	Kalagala	Exposed	Ibanda	Ugandan		0		None		Farmer	Yes	No	Yes	No	No		No	No	No	No	No	No		No	Yes		No	No	Yes	No	No		No	No	No	No	No	No	No	No	No	0	No
146		63		0	Ryabatenga	KANYWAMBOGO	Kicuzi	Exposed	Ibanda	Ugandan		0		Secondary		others	Yes	Yes	Yes	Yes	No		Yes	Yes	Yes	No	No	Yes	RED EYES	No	Yes		Yes	Yes	No	No	No		Yes	Yes	No	Yes	Yes	Yes	Yes	No	Yes	1	No
147	22-Jan-15 12:00:00 AM	29		0	KISABO II	KANYWAMBOGO	Kicuzi	Exposed	Ibanda	Ugandan		0		Primary		Farmer	Yes	Yes	Yes	Yes	Yes		Yes	Yes	No	No	No	No		No	Yes		No	Yes	No	No	No		Yes	Yes	No	Yes	Yes	Yes	Yes	Yes	No	1	No
148	22-Jan-15 12:00:00 AM	25		0	KISABO I	KANYWAMBOGO	Kicuzi	Exposed	Ibanda	Ugandan		0		Primary		others	Yes	No	Yes	No	No		Yes	Yes	No	No	No	No		No	Yes		No	No	Yes	No	No		Yes	No	Yes	Yes	Yes	Yes	Yes	Yes	Yes	1	No
149	22-Jan-15 12:00:00 AM	33		0	KISABO C	KANYWAMBOGO	Kicuzi	Exposed	Ibanda	Ugandan		0		Primary		Farmer	Yes	No	Yes	No	No		No	No	No	No	No	No		No	No		Yes	Yes	No	No	No		Yes	No	Yes	Yes	Yes	Yes	Yes	Yes	Yes	1	No
150	22-Jan-15 12:00:00 AM	26		0	KISABO I	KANYWAMBOGO	Kicuzi	Exposed	Ibanda	Ugandan		0		Secondary		Farmer	Yes	No	Yes	No	No		Yes	No	No	Yes	No	No		No	Yes		Yes	Yes	No	No	No		No	No	No	No	No	No	No	No	No	0	No
151	22-Jan-15 12:00:00 AM	45		0	Ryabatenga	KANYWAMBOGO	Kicuzi	Exposed	Ibanda	Ugandan		0		Primary		butcher	Yes	No	No	No	Yes	VILLAGE MATES	No	No	No	No	No	No		No	Yes		No	No	Yes	No	No		No	No	No	No	No	No	No	No	No	0	Yes
152	22-Jan-15 12:00:00 AM	23		0	KISABO II	KANYWAMBOGO	Kicuzi	Exposed	Ibanda	Ugandan		0		Primary		Trader	Yes	No	Yes	No	No		Yes	Yes	Yes	Yes	Yes	Yes		Yes	Yes		No	Yes	No	No	No		Yes	Yes	No	No	Yes	No	No	No	No	1	No
153	22-Jan-15 12:00:00 AM	29		0	KISABO	KANYWAMBOGO	Kicuzi	Exposed	Ibanda	Ugandan		0		Primary		Farmer	Yes	No	Yes	No	No		Yes	Yes	No	No	No	No		No	Yes		No	Yes	No	No	No		Yes	Yes	Yes	No	Yes	Yes	Yes	Yes	Yes	1	Yes
154	22-Jan-15 12:00:00 AM	37		0	KANYWAMBOGO	KANYWAMBOGO	Kicuzi	Exposed	Ibanda	Ugandan		0		Primary		Miner	Yes	No	No	No	Yes	FROM FELLOW MINERS	No	No	No	No	No	No		No	Yes		No	No	Yes	No	No		Yes	Yes	No	Yes	Yes	Yes	Yes	No	Yes	1	No
155	22-Jan-15 12:00:00 AM	24		0	KANYWAMBOGO	KANYWAMBOGO	Kicuzi	Exposed	Ibanda	Ugandan		0		Primary		Farmer	Yes	No	No	No	No		No	No	No	No	No	No		No	Yes		Yes	Yes	No	No	No	N	No	No	No	No	No	No	No	No	No	N	No
156	22-Jan-15 12:00:00 AM	23		1	KANYWAMBOGO	KANYWAMBOGO	Kicuzi	Exposed	Ibanda	Ugandan		0		Primary		Farmer	Yes	Yes	Yes	No	No		No	No	No	No	No	No		No	No	NEVER SEEN SOMEONE DIE OF IT	No	No	Yes	No	No		No	No	No	No	No	No	No	No	No		No
157	22-Jan-15 12:00:00 AM	30		0	KANYWAMBOGO	KANYWAMBOGO	Kicuzi	Exposed	Ibanda	Ugandan		0		Primary		Miner	Yes	No	Yes	No	No		No	No	No	No	No	No		No	Yes		No	No	Yes	No	No		Yes	Yes	No	Yes	Yes	Yes	Yes	No	Yes	1	No
158	22-Jan-15 12:00:00 AM	50		1	KANYWAMBOGO	KANYWAMBOGO	Kicuzi	Exposed	Ibanda	Ugandan		0		None		Miner	Yes	No	Yes	No	No		No	No	No	No	No	No		No	No		No	No	Yes	No	No		No	No	No	No	No	No	No	No	No		No
159	22-Jan-15 12:00:00 AM	30		0	KISABO 1	KANYWAMBO	Kicuzi	Exposed	Ibanda	Ugandan		0		Secondary		Farmer	Yes	No	Yes	Yes	No		Yes	No	No	No	Yes	No		No	Yes		No	No	Yes	Yes	No		Yes	Yes	No	No	No	No	No	No	No		No
160	22-Jan-15 12:00:00 AM	28		0	KANYWAMBOGO	KANYWAMBOGO	Kicuzi	Exposed	Ibanda	Ugandan		0		Secondary		Farmer	Yes	No	Yes	No	No		Yes	Yes	Yes	Yes	No	No		Yes	Yes		No	Yes	No	No	No		Yes	Yes	No	No	No	No	No	No	No		No
161	22-Jan-15 12:00:00 AM	34		0	KYANYAMURUMBA	RUHUUNGA	Makulubita	Exposed	Kamwengye	Ugandan		0		Primary		others	Yes	No	Yes	No	No		Yes	Yes	Yes	No	No	No		No	Yes		Yes	Yes	No	No	No		No	No	No	No	No	No	No	No	No		No
162	22-Jan-15 12:00:00 AM	67		0	KANYWAMBOGO	KANYWAMBOGO	Kalagala	Exposed	Kamwengye	Ugandan		0		Primary		others	Yes	No	Yes	No	No		Yes	Yes	Yes	No	No	No		Yes	Yes		Yes	Yes	No	No	No		Yes	Yes	No	No	No	No	No	No	No		No
163	22-Jan-15 12:00:00 AM	48		1	KANYWAMBOGO	KANYWAMBOGO	Kicuzi	Exposed	Ibanda	Ugandan		0		None		Farmer	Yes	No	Yes	No	No		No	No	No	No	No	No		No	Yes		No	No	No	No	No		Yes	No	No	No	No	No	Yes	No	No		No
164	22-Jan-15 12:00:00 AM	26		0	KANYWAMBOGO	KANYWAMBOGO	Kicuzi	Exposed	Ibanda	Ugandan		0		Primary		Miner	Yes	No	Yes	No	No		No	No	No	No	No	No		No	Yes		No	No	Yes	No	No		Yes	Yes	No	Yes	Yes	Yes	Yes		No		No
165	22-Jan-15 12:00:00 AM	22		0	KANYWAMBOGO	KANYWAMBOGO	Kicuzi	Exposed	Ibanda	Ugandan		0		Primary		Farmer	Yes	No	Yes	No	No		Yes	Yes	No	No	No	No		No	Yes		No	No	Yes	No	No		Yes	Yes	Yes	No	Yes	Yes	Yes	Yes	Yes	1	No
166	22-Jan-15 12:00:00 AM	58		1	KANYWAMBOGO	KANYWAMBOGO	Kicuzi	Exposed	Ibanda	Ugandan		0		None		Farmer	Yes	No	Yes	No	No		No	No	No	No	No	No		No	Yes		No	No	Yes	No	No		No	No	No	No	No	No	No	No	No	0	No
167	22-Jan-15 12:00:00 AM	35		0	KANYWAMBOGO	KANYWAMBOGO	Kicuzi	Exposed	Ibanda	Ugandan		0		Secondary		Farmer	Yes	No	Yes	No	No		Yes	Yes	Yes	Yes	Yes	No		No	Yes		No	No	Yes	No	No		Yes	Yes	No	No	Yes	No	Yes	No	No		No
168	22-Jan-15 12:00:00 AM	29		0	KISABO CENTRAL	KANYWAMBOGO	Kicuzi	Exposed	Ibanda	Ugandan		0		Primary		others	Yes	No	Yes	Yes	No		No	No	No	No	No	No		No	Yes		Yes	No	Yes	No	No		Yes	Yes	No	No	No	No	No	No	Yes	SHARING CLOTHES	No
169	22-Jan-15 12:00:00 AM	33		1	KISABO II	KANYWAMBOGO	Kicuzi	Exposed	Ibanda	Ugandan		0		Primary		Farmer	Yes	No	Yes	No	No		Yes	Yes	No	No	No	Yes	HEAD ACHER	No	Yes		No	No	Yes	No	No		No	No	No	No	No	No	No	No	No		No
170	22-Jan-15 12:00:00 AM	24		1	KISABO CENTRAL	KANYWAMBOGO	Kicuzi	Exposed	Ibanda	Ugandan		0		Primary		Farmer	Yes	No	Yes	No	No		Yes	No	Yes	No	No	No		No	Yes		Yes	No	Yes	No	No		No	No	No	No	No	No	No	No	No		No
171	22-Jan-15 12:00:00 AM	23		0	KISABO	KANYWAMBOGO	Kicuzi	Exposed	Ibanda	Ugandan		0		Primary		Farmer	Yes	No	No	Yes	No		No	No	No	No	No	No		No	Yes		Yes	No	Yes	No	No		Yes	Yes	No	No	Yes	No	Yes	No	No		No
172	22-Jan-15 12:00:00 AM	39		0	KANYWAMBOGO	KANYWAMBOGO	Kicuzi	Exposed	Ibanda	Ugandan		0		Primary		Miner	Yes	No	Yes	No	No		No	No	No	No	No	No		No	Yes		No	Yes	No	No	No		Yes	Yes	No	No	No	No	No	No	No		No
173	22-Jan-15 12:00:00 AM	29		1	KANYWAMBOGO	KANYWAMBOGO	Kicuzi	Exposed	Ibanda	Ugandan		0		None		Farmer	No	No	No	No	No		No	No	No	No	No	No		No	Yes		No	Yes	No	No	No		No	No	No	No	No	No	No	No	No	0	No
174	22-Jan-15 12:00:00 AM	42		1	KISABO II	KANYWAMBOGO	Kicuzi	Exposed	Ibanda	Ugandan		0		None		Miner	Yes	No	Yes	No	No		No	No	No	No	No	No		No	Yes		No	No	Yes	No	No		No	No	No	No	No	No	No	No	No	0	No
175	22-Jan-15 12:00:00 AM	44		0	KIBINGO	KANYWAMBOGO	Kicuzi	Exposed	Ibanda	Ugandan		0		Primary		Miner	Yes	No	Yes	No	No		No	No	No	No	No	No		No	Yes		Yes	Yes	No	No	No		Yes	Yes	No	No	No	No	No	No	No		No
176	22-Jan-15 12:00:00 AM	51		0	KIBINGO	KANYWAMBOGO	Kicuzi	Exposed	Ibanda	Ugandan		0		Secondary		Farmer	Yes	No	Yes	No	No		No	No	No	No	No	No		No	Yes		No	Yes	No	No	No		Yes	No	No	No	Yes	No	No	No	No	1	No
177	22-Jan-15 12:00:00 AM	32		0	KISABO 1	KANYAMBOGO	Kicuzi	Exposed	Ibanda	Ugandan		0		Primary		others	Yes	Yes	Yes	Yes	No		Yes	Yes	No	No	No	Yes	FLU	No	Yes		No	No	Yes	No	No		Yes	Yes	No	Yes	Yes	Yes	Yes	No	Yes	1	Yes
178	22-Jan-15 12:00:00 AM	46		0	KISABO C	KANYWAMBOGO	Kicuzi	Exposed	Ibanda	Ugandan		0		Primary		Miner	No	No	No	No	No		Yes	Yes	Yes	No	No	No		No	Yes		Yes	Yes	No	No	No		Yes	Yes	Yes	Yes	Yes	Yes	Yes	Yes	Yes	1	No
179	22-Jan-15 12:00:00 AM	42		0	Ryabatenga	KANYWAMBOGO	Kicuzi	Exposed	Ibanda	Ugandan		0		Primary		Farmer	Yes	No	Yes	No	Yes	COMMUNITY MEMBERS	Yes	Yes	No	No	No	No		No	Yes		Yes	Yes	No	No	No		Yes	Yes	Yes	Yes	Yes	Yes	Yes	Yes	Yes		No
180	22-Jan-15 12:00:00 AM	51		0	KISABO 1	KANYWAMBOGO	Kicuzi	Exposed	Ibanda	Ugandan		0		Primary		others	Yes	No	Yes	Yes	No		Yes	Yes	Yes	No	No	Yes	RED EYES	No	Yes		Yes	No	Yes	No	No		Yes	Yes	No	No	No	No	No	No	No		No
181	22-Jan-15 12:00:00 AM	56		0	KISABO 2	KANYWAMBOGO	Kicuzi	Exposed	Ibanda	Ugandan		0		None		Farmer	Yes	No	Yes	Yes	No		Yes	Yes	Yes	No	No	Yes	HEADACHE	No	Yes		No	Yes	No	No	No		Yes	Yes	No	No	Yes	No	No	No	No		No
182	22-Jan-15 12:00:00 AM	40		1	KANYWAMBOGO	KANYWAMBOGO	Kicuzi	Exposed	Kamwengye	Ugandan		0		None		Farmer	Yes	No	Yes	No	No		No	No	No	No	No	No		No	Yes		No	No	Yes	No	No		Yes	Yes	No	No	No	No	No	No	No		No
183	22-Jan-15 12:00:00 AM	39		0	LYAKAGUMBA	KANYWAMBOGO	Kicuzi	Exposed	Ibanda	Ugandan		0		Primary		Farmer	No	Yes	Yes	No	No		Yes	Yes	No	No	Yes	No		No	No		No	No	No	No	No		No	No	No	No	No	No	No	No	No		Yes
184	22-Jan-15 12:00:00 AM	19		1	Kasabo 1	KANYWAMBOGO	Kicuzi	Exposed	Ibanda	Ugandan		0		None		Farmer	Yes	No	No	Yes	No		Yes	Yes	No	No	No	No		No	Unkn		Yes	No	Yes	No	No		No	No	No	No	No	No	No	No	No		No
185	22-Jan-15 12:00:00 AM	45		0	Kasabo 2	KANYWAMBOGO	Kicuzi	Exposed	Ibanda	Ugandan		0		Primary		Farmer	Yes	No	Yes	No	No		Yes	Yes	No	No	No	No		No	Yes		No	Yes	No	No	No		Yes	Yes	No	No	Yes	No	No	No	No	1	No
186	22-Jan-15 12:00:00 AM	30		1	KISAMBO CENTRAL	KANYWAMBOGO	Kicuzi	Exposed	Ibanda	Ugandan		0		None		Farmer	Yes	No	Yes	No	No		No	No	No	No	No	No		No	Yes		No	Yes	No	No	No		No	No	No	No	No	No	No	No	No	0	No
187	22-Jan-15 12:00:00 AM	35		0	KISABO 2	KANYWAMBOGO	Kicuzi	Exposed	Ibanda	Ugandan		0		Secondary		Farmer	Yes	No	Yes	No	No		No	No	No	No	No	No		No	Yes		Yes	No	Yes	No	No		Yes	Yes	No	No	No	No	No	No	No		No
188	22-Jan-15 12:00:00 AM	24		0	KISABO II	KANYWAMBOGO	Kicuzi	Exposed	Ibanda	Ugandan		0		Secondary		Farmer	Yes	No	Yes	No	No		Yes	Yes	No	No	Yes	No		No	Yes		Yes	No	Yes	No	No		Yes	No	No	No	No	Yes	Yes	No	No	0	No
189	22-Jan-15 12:00:00 AM	27		1	KISABO I	KANYWAMBOGO	Kicuzi	Exposed	Ibanda	Ugandan		0		Primary		Farmer	Yes	No	Yes	No	No		Yes	Yes	No	No	Yes	No		No	Yes		Yes	No	Yes	No	No		Yes	Yes	No	No	No	No	No	No	No	0	No
190	22-Jan-15 12:00:00 AM	17		0	KISABO 2	KANYWAMBOGO	Kicuzi	Exposed	Ibanda	Ugandan		0		Secondary		Miner	Yes	No	No	Yes	No		Yes	Yes	Yes	No	No	No		No	Yes		Yes	Yes	No	No	No		No	No	No	No	No	No	No	No	No		No
191	22-Jan-15 12:00:00 AM	25		1	KYAKAGUMBA	KANYWAMBOGO	Kicuzi	Exposed	Ibanda	Ugandan		0		Primary		Farmer	Yes	No	Yes	No	No		Yes	Yes	No	No	No	No		No	Yes		No	No	Yes	No	No		Yes	Yes	No	No	No	No	No	No	No	0	No
192	22-Jan-15 12:00:00 AM	29		0	KISABO	KICUZI	Kicuzi	Exposed	Ibanda	Ugandan		0		Secondary		others	Yes	No	Yes	No	No		No	No	No	No	No	No		No	Unkn		Yes	Yes	No	No	No	N	No	No	No	No	No	No	No	No	No	0	No
193	22-Jan-15 12:00:00 AM	23		0	KANYWAMBOGO	KANYWAMBOGO	Kicuzi	Exposed	Ibanda	Ugandan		0		Secondary		Miner	Yes	No	Yes	No	No		No	No	No	No	No	No		No	Yes		No	No	Yes	No	No		Yes	Yes	Yes	Yes	Yes	Yes	Yes	No	Yes	1	No
194	22-Jan-15 12:00:00 AM	28		1	KISABO 11	KANYWAMBOGO	Kicuzi	Exposed	Ibanda	Ugandan		0		None		Farmer	Yes	No	No	No	Yes	COMMUNITY MEMBERS	No	No	No	No	No	No		No	Yes		No	No	Yes	No	No		Yes	Yes	No	Yes	No	Yes	No	No	No	0	No
195	22-Jan-15 12:00:00 AM	26		0	KISABO 11	KANYWAMBOGO	Kicuzi	Exposed	Ibanda	Ugandan		0		Secondary		Farmer	Yes	No	Yes	Yes	No		Yes	Yes	Yes	No	No	No		No	Yes		No	Yes	No	No	No		Yes	Yes	No	Yes	Yes	Yes	Yes	Yes	Yes	1	No
196	22-Jan-15 12:00:00 AM	52		0	RYAKIGUMBA	KANYWAMBOGO	Kicuzi	Exposed	Ibanda	Ugandan		0		Primary		Farmer	Yes	No	Yes	No	No		Yes	Yes	Yes	Yes	No	No		No	No		Yes	Yes	No	No	No		No	No	No	No	No	No	No	No	No	0	No
197	22-Jan-15 12:00:00 AM	32		1	KISABO 1	KANYWAMBOGO	Kicuzi	Exposed	Ibanda	Ugandan		0		Secondary		Miner	Yes	No	Yes	No	No		No	No	No	No	No	No		No	Yes		No	Yes	No	No	No		No	No	No	No	No	No	No	No	No	0	No
198	22-Jan-15 12:00:00 AM	20		0	RYAKAGUMBA	KICUZI	Kicuzi	Exposed	Ibanda	Ugandan		0		Primary		Farmer	Yes	No	Yes	No	No		Yes	Yes	No	No	No	No		No	No		Yes	Yes	No	No	No		No	Yes	No	Yes	Yes	Yes	Yes	Yes	Yes	1	No
199	22-Jan-15 12:00:00 AM	19		1	KISABO I	KANYWAMBOGO	Kicuzi	Exposed	Ibanda	Ugandan		0		Primary		Farmer	Yes	No	Yes	No	No		Yes	Yes	No	No	Yes	No		No	Yes		No	Yes	No	No	No		No	No	No	No	No	No	No	No	No	0	No
200	22-Jan-15 12:00:00 AM	29		1	RYAKAGUMBA	KANYWAMBOGO	Kicuzi	Exposed	Ibanda	Ugandan		0		None		Farmer	Yes	No	Yes	No	No		No	No	No	No	No	No		No	Yes		No	Yes	No	No	No		Yes	Yes	No	No	Yes	Yes	No	No	No	1	No
201	22-Jan-15 12:00:00 AM	57		1	KASIBO II	KANYWAMBOGO	Kicuzi	Exposed	Ibanda	Ugandan		0		Primary		Farmer	Yes	No	Yes	No	No		No	No	No	No	No	No		No	Yes		No	Yes	No	No	No		Yes	No	No	No	Yes	No	No	No	No	1	No
202	22-Jan-15 12:00:00 AM	37		1	KIONDO II	RYABATENGA	Kicuzi	Exposed	Ibanda	Ugandan		0		Primary		Farmer	Yes	No	Yes	No	No		No	No	No	No	No	No		No	Yes		No	Yes	No	No	No		Yes	Yes	No	No	No	No	No	No	No	0	No
203	23-Jan-15 12:00:00 AM	30		1	Kabuhweju	KANYWAMBOGO	Kicuzi	Exposed	Ibanda	Ugandan		0		Primary		Farmer	Yes	No	Yes	No	No		Yes	Yes	No	No	No	No		No	Yes		Yes	Yes					Yes	Yes	Yes	Yes	Yes	Yes	Yes	Yes	No		No
204	23-Jan-15 12:00:00 AM	29		0	Kabuhweju	KANYWAMBOGO	Rukiri	Exposed	Ibanda	Ugandan		0		Primary		Farmer	Yes	No	Yes	No	No		No							No	Yes		No	No	Yes	No	No		No
205	23-Jan-15 12:00:00 AM	31		0	Kabuhweju	KANYWAMBOGO	Kicuzi	Exposed	Ibanda	Ugandan		0		Primary		student	Yes	No	Yes	No	No		Yes	Yes	Yes	Yes	Yes	No		No	Yes		No	No	Yes	No	No		Yes	Yes	No	No	Yes	No	Yes	No			No
206	23-Jan-15 12:00:00 AM	33		0	Kabuhweju	KANYWAMBOGO	Kicuzi	Exposed	Ibanda	Ugandan		0		Primary		Farmer	Yes	No	Yes	Yes	No		No							No	Yes		No	No	Yes	No	No		No
207	23-Jan-15 12:00:00 AM	42		0	Kabuhweju	KANYWAMBOGO	Kicuzi	Exposed	Ibanda	Ugandan		0		Primary		Farmer	Yes	No	Yes	Yes	No		Yes	Yes	No	Yes				No	Yes		No	No					Yes	No	Yes	No	No	Yes	No	No	No		No
208	23-Jan-15 12:00:00 AM	23		1	Kabuhweju	KANYWAMBOGO	Kicuzi	Exposed	Ibanda	Ugandan		0		Primary		others	No						No							No	Unkn		No	No					No
209	23-Jan-15 12:00:00 AM	30		0	Kabuhweju	KANYWAMBOGO	Kicuzi	Exposed	Ibanda	Ugandan		0		Primary		Farmer	Yes	No	Yes	No	No		Yes	Yes	No	No	No	No		No	Yes		No	Unkn					Yes	Yes	No	No	No	Yes	No	No	No		No
210	23-Jan-15 12:00:00 AM	18		0	Kabuhweju	KANYWAMBOGO	Kicuzi	Exposed	Ibanda	Ugandan		0		Primary		Trader	No	No	Yes	No	No		Yes	Yes	No	No	No	No		No	Yes		No	Unkn					Yes	Yes	No	No	No	No	Yes	No	No		No
211	23-Jan-15 12:00:00 AM	39		0	Kabuhweju	KANYWAMBOGO	Kicuzi	Exposed	Ibanda	Ugandan		0		Primary		Miner	Yes	No	Yes	Yes	No		No							No	Yes		Yes	Yes					No										No
212	23-Jan-15 12:00:00 AM	20		1	Kabuhweju	KANYWAMBOGO	Kicuzi	Exposed	Ibanda	Ugandan		0		Primary		Farmer	Yes	Yes	No	No	No		No							No	Yes		No	No	Yes	No	No		No
213	23-Jan-15 12:00:00 AM	39		0	Kabuhweju	KANYWAMBOGO	Kicuzi	Exposed	Ibanda	Ugandan		0		Primary		Miner	Yes	No	Yes	No	No		No							No	Unkn		No	Yes					No	No	No	No	Yes	No	No	No	No		No
214	23-Jan-15 12:00:00 AM	45		0	Kabuhweju	KANYWAMBOGO	Kicuzi	Exposed	Ibanda	Ugandan		0		Primary		Farmer	Yes	No	Yes	No	No		Unkn							No	Yes		No	No	Yes	No	No		No
215	23-Jan-15 12:00:00 AM			0	Kabuhweju	KANYWAMBOGO	Kicuzi	Exposed	Ibanda	Ugandan		0		Secondary		Miner	Yes	Yes	Yes	Yes	No		Yes	Yes	No	Yes	No	No		Yes	Yes		Yes	No	Yes	No	No		Yes	Yes	No	Yes	Yes	Yes	Yes	Yes	Yes	SHARING UTENCILS	No
216	23-Jan-15 12:00:00 AM	30		1	Kabuhweju	KANYWAMBOGO	Kicuzi	Exposed	Ibanda	Ugandan		0		None		Farmer	Yes	No	Yes	Yes	No		Yes	Yes	No	No	No	No		No	Yes		Yes	Yes					Yes	Yes	No	Yes	Yes	Yes	Yes	Yes	No		No
217	23-Jan-15 12:00:00 AM			0	Kabuhweju	KANYWAMBOGO	Kicuzi	Exposed	Ibanda	Ugandan		0		Primary		Farmer	No	No	Yes	No	No		No							No	No		No	No					Yes	No	No	No	Yes	No	No	No	No		No
218	23-Jan-15 12:00:00 AM	57		0	Kabuhweju	KANYWAMBOGO	Kicuzi	Exposed	Ibanda	Ugandan		0		None		Farmer	Yes	Yes	Yes	Yes	No		Yes	Yes	No	No	No	No		Yes	Yes		Yes	Unkn					Yes	Yes	Yes	Yes	Yes	Yes	Yes	Yes			Yes
219	23-Jan-15 12:00:00 AM	23		0	Kabuhweju	KANYWAMBOGO	Kicuzi	Exposed	Ibanda	Ugandan		0		Primary		Farmer	Yes	No	Yes	No	No		No							No	No		No	Yes	Yes	No	No		No										No
220	23-Jan-15 12:00:00 AM	63		0	Kabuhweju	KANYWAMBOGO	Kicuzi	Exposed	Ibanda	Ugandan		0		None		Farmer	Yes	No	Yes	No	No		No							No	Yes		No	Yes					No
221	23-Jan-15 12:00:00 AM	38		0	Kabuhweju	KANYWAMBOGO	Kicuzi	Exposed	Ibanda	Ugandan		0		Primary		Farmer	Yes	No	Yes	Yes	No		Yes	Yes	No	No	No	Yes	SWEATING	Yes	Yes		Yes	Yes					No										No
222	23-Jan-15 12:00:00 AM	58		1	Kabuhweju	KANYWAMBOGO	Kicuzi	Exposed	Ibanda	Ugandan		0		Primary		Farmer	Yes	No	No	Yes	No		Yes	Yes	No	No	No	No		No	Yes		No	No	Yes	No	No		Yes
223	23-Mar-15 12:00:00 AM	32		1	Kabuhweju	KANYWAMBOGO	Kicuzi	Exposed	Ibanda	Ugandan		0		None		Farmer	Yes	No	No	Yes	No		No	No	No	No	No	No		No	No	WE HAVE NEVER SEEN IT	No	Yes					No	No	No	No	No	No	No	No	No	0
224	23-Jan-15 12:00:00 AM	70		1	Kabuhweju	KANYWAMBOGO	Kicuzi	Exposed	Ibanda	Ugandan		0		None		Farmer	Yes	Yes	No	No	No		Yes	Yes	No	No	No	No		Yes	Yes	BECAUSE THEY TEACH US	No	Yes					Yes	Yes	No	No	No	Yes	No	Yes	No
225	22-Jan-15 12:00:00 AM	20		1	Kabuhweju	KANYWAMBOGO	Kicuzi	Exposed	Ibanda	Ugandan		0		Primary		Farmer	Yes	Yes	Yes	No	No		Yes	Yes	No	Yes	Yes	No		No	Yes	IT KILLS PEOPLE	No	Yes					Yes	Yes	No	No	No	No	Yes	No	No		No
226	23-Jan-15 12:00:00 AM	68		1	Kabuhweju	KANYWAMBOGO	Kicuzi	Exposed	Ibanda	Ugandan		0		None		Farmer	Yes	Yes	Yes	No	No		Yes	Yes	No	No	No	No		No	Yes	BECAUSE THEY TALK ABOUT IT	No	Yes					Yes	Yes	No	No	No	Yes	Yes	No
227	23-Jan-15 12:00:00 AM	60		1	Kabuhweju	KANYWAMBOGO	Kicuzi	Exposed	Ibanda	Ugandan		0		None		Farmer	Yes	No	No	Yes	No		No							No	Unkn		No	No					No
228	23-Jan-15 12:00:00 AM			1	KISABO II	KANYWAMBOGO	Kicuzi	Exposed	Ibanda	Ugandan		0		Primary		Farmer	Yes	No	No	No	Yes	POSTERS FROM IBANDA	Yes	Yes	No	Yes	No	No		No	Yes		No	No	Yes	No	No		Yes	Yes	No	No	No	No	No	No	No
229	23-Jan-15 12:00:00 AM	28		0	Ryabatenga	KANYWAMBOGO	Kicuzi	Exposed	Ibanda	Ugandan		0		Secondary		Miner	Yes	No	Yes	No	No		No							No	No		No	No	Yes	No	No		Yes	Yes	No	No	Yes	No	No	No	No		No
229	24-Jan-15 12:00:00 AM	26		0	NDARAGI	NYAMIRIMA	Nyabuhikye	Exposed	Ibanda	Ugandan		0		Primary		Farmer	No	No	Yes	Yes	No		Yes	Yes	No	No	No	No		No	Yes		No	No	Yes	No	No		Yes	Yes	No	No	No	No	No	No	No	0	No
230	23-Jan-15 12:00:00 AM	18		0	Kabuhweju	KANYWAMBOGO	Kicuzi	Exposed	Ibanda	Ugandan		0		Primary		Farmer	Yes	No	Yes	No	No		No							No	Yes		No	No	Yes	No	No		Yes	Yes	Yes	No	No	No	No	No			No
231	23-Jan-15 12:00:00 AM	56		0	Kabuhweju	KANYWAMBOGO	Kicuzi	Exposed	Ibanda	Ugandan		0		None		Farmer	Yes	No	Yes	No	No		No							No	Yes		No	No	Yes	No	No		No										No
232		43		0	KABUHUNGA	KANYWAMBOGO	Kicuzi	Exposed	Ibanda	Ugandan		0		Primary		Farmer	Yes	Yes	Yes	No	No		Yes	Yes	No	Yes	Yes	No		No	Yes		No	Yes					No
233	23-Jan-15 12:00:00 AM	20		0	Kabuhweju	KANYWAMBOGO	Kicuzi	Exposed	Ibanda	Ugandan		0		Secondary		Farmer	Yes	No	Yes	Yes	No		Yes	Yes	Yes	Yes	Yes	No		No	Yes	Y	Yes						Yes	Yes	No	No	Yes	Yes	Yes	Yes	No		No
234	23-Jan-15 12:00:00 AM	57		1	Kabuhweju	KANYWAMBOGO	Kicuzi	Exposed	Ibanda	Ugandan		0		None		Farmer	Yes	No	Yes	No	Yes		No							No	Unkn		No	No	Yes	No	No		No
235	23-Jan-15 12:00:00 AM	78		1	Kabuhweju	KANYWAMBOGO	Kicuzi	Exposed	Ibanda	Ugandan		0		None		Farmer	Yes	No	Yes	No	No		No							No	Unkn		No	No	Yes				No
236	23-Jan-15 12:00:00 AM	50		1	Kabuhweju	KANYWA	Kicuzi	Exposed	Ibanda	Ugandan		0		Primary		Farmer	Yes	No	Yes	No	No		Yes	Yes	No	No	No	No		No	Yes		No	No	Yes	No	No		Yes	Yes	Yes	No	No	Yes	No	No	No	0	Yes
237	23-Jan-15 12:00:00 AM	35		0	Kabuhweju	KANYWAMBOGO	Kicuzi	Exposed	Ibanda	Ugandan		0		Primary		Farmer	No						No							No	Unkn		No	Unkn					Unkn
238	22-Jan-15 12:00:00 AM	19		0	Kabuhweju	KANYWAMBOGO	Kicuzi	Exposed	Ibanda	Ugandan		0		Secondary		Farmer	Yes	Yes	Yes	No	No		Yes	Yes	Yes	No	No	No		No	Yes		No	No	Yes	No	No		Yes	Yes	Yes	Yes	Yes	Yes	Yes	No	No		No
240	23-Jan-15 12:00:00 AM	39		0	KIBINGO	KANYWAMBOGO	Kicuzi	Exposed	Ibanda	Ugandan		0		Secondary		Farmer	Yes	Yes	Yes	No	No		Yes	Yes	Yes	No	Yes	No		Yes	Yes		Yes	No	Yes	No	No		Yes	Yes	No	No	No	No	No	No	No		No
241	23-Jan-15 12:00:00 AM	30		1	Kabuhweju	KANYWAMBOGO	Kicuzi	Exposed	Ibanda	Ugandan		0		None		Housewife	Yes	No	Yes	No	No		Yes	Yes	No	No	No	No		No	Unkn		No	No	Yes	No	No		No
242	23-Jan-15 12:00:00 AM	26		1	Kabuhweju	KANYWAMBOGO	Kicuzi	Exposed	Ibanda	Ugandan		0		None		Farmer	No	No	Yes	No	No		Yes	Yes	No	No	No	No		No	Yes		Yes	No	Yes	No	No		Yes	Yes	No	Yes	Yes	Yes	Yes	Yes	No		No
243	23-Jan-15 12:00:00 AM	30		1	Ryabatenga	KANYWAMBOGO	Kicuzi	Exposed	Ibanda	Ugandan		0		Primary		Miner	Yes	Yes	Yes	Yes			Yes	Yes	No	No	No	No		No	Yes		Yes	Yes					Yes	Yes	Yes	Yes	Yes	Yes	Yes	Yes	No
244	23-Jan-15 12:00:00 AM	35		1	Kabuhweju	KANYWAMBOGO	Kicuzi	Exposed	Ibanda	Ugandan		0		None		Farmer	Yes	No	Yes	No	No		Yes	Yes	No	Yes	No	Yes	VOMITING BLOOD	No	Yes		No	Yes					Yes	No	No	No	No	No	No	Yes	No	0
245	23-Jan-15 12:00:00 AM	16		0	Kabuhweju	KANYWAMBOGO	Kicuzi	Exposed	Ibanda	Ugandan		0		Primary		student	Yes	No	Yes	No	No		Yes	Yes	No	No	No	No		No	Yes		No	Yes					Yes	Yes	No	No	No	Yes	No	No	No
246	23-Jan-15 12:00:00 AM	40		1	Kabuhweju	KANYWAMBOGO	Kicuzi	Exposed	Ibanda	Ugandan		0		None		Farmer	Yes	No	Yes	No	No		No							No	Yes		No	Yes					Yes	Yes	No	No	No	No	No	No	No
247	23-Jan-15 12:00:00 AM	23		1	Kabuhweju	KANYWAMBOGO	Kicuzi	Exposed	Ibanda	Ugandan		0		Primary		Farmer	Yes		Yes				No							No	Yes		No	Yes					Yes				Yes
248	23-Jan-15 12:00:00 AM	36		0	Kabuhweju	KANYWAMBOGO	Kicuzi	Exposed	Ibanda	Ugandan		0		Primary		others	Yes	No	Yes	No	No		No							No	Yes		Yes	Yes					No
249	23-Jan-15 12:00:00 AM	18		0	Kabuhweju	KANYWAMBOGO	Kicuzi	Exposed	Ibanda	Ugandan		0		Primary		Miner	Yes	Yes	Yes	No	No		No							No	Yes		No	No	Yes	No	No		No
250	23-Jan-15 12:00:00 AM	44		0	Kabuhweju	KANYWAMBOGO	Kicuzi	Exposed	Ibanda	Ugandan		0		Primary		Miner	Yes	No	Yes	No	No		No							No	Yes		No	No	Yes	No	No		No
251	23-Jan-15 12:00:00 AM	35		1	Kabuhweju	KANYWAMBOGO	Kicuzi	Exposed	Ibanda	Ugandan		0		None		Farmer	No						Unkn							No	No		No	No					No
252	23-Jan-15 12:00:00 AM	28		1	Kabuhweju	KANYWAMBOGO	Kicuzi	Exposed	Ibanda	Ugandan		0		None		Miner	Yes	No	Yes	No	No		No							No	No		No	No	Yes	No	No		No
253	23-Jan-15 12:00:00 AM	27		1	Kabuhweju	KANYWAMBOGO	Kicuzi	Exposed	Ibanda	Ugandan		0		Primary		Farmer	Yes	No	Yes	No	No		No							No	Yes		No	Yes	Yes	No	No		No
254	23-Jan-15 12:00:00 AM			0	Ryabatenga	KANYWAMBOGO	Kicuzi	Exposed	Ibanda	Ugandan		0		Primary		Farmer	Yes	No	No	Yes	No		Yes							No	Yes		No		Yes	No	No		No	Yes	No	No	No	No	No	No	No		Yes
255	23-Jan-15 12:00:00 AM	19		1	Kabuhweju	KANYWAMBOGO	Kicuzi	Exposed	Ibanda	Ugandan		0		Secondary		Housewife	Yes	Yes	No	No	No		Yes	Yes	No	No	No	No		No	Yes		No	No	No	No	No		Yes	Yes	No	No	No	Yes	No	No	No		No
256	23-Jan-15 12:00:00 AM	21		1	Kabuhweju	KANYWA	Kicuzi	Exposed	Ibanda	Ugandan		0		Primary		Farmer	Yes	Yes	Yes	No			Yes	Yes	Yes	No	Yes			No	Yes		No	No	Yes	No			Yes	Yes	Yes	Yes	Yes	Yes	Yes	No		1	Yes
257	22-Jan-15 12:00:00 AM	36		0	Ryabatenga	KANYWAMBOGO	Kicuzi	Exposed	Ibanda	Ugandan		0		Secondary		Miner	Yes	Yes	Yes	No	No		Yes	Yes	Yes	Yes	Yes	No		No	Yes		No	Yes					Yes	Yes	Yes	Yes	Yes	Yes	Yes	Yes	No		No
258	23-Jan-15 12:00:00 AM	40		0	Ryabatenga	KANYWAMBOGO	Kicuzi	Exposed	Ibanda	Ugandan		0		Secondary		Farmer	Yes	No	Yes	No	No		No							No	Yes		Yes	Yes					No
259	23-Jan-15 12:00:00 AM	23		0	Kabuhweju	KANYAMBOGO	Kicuzi	Exposed	Ibanda	Ugandan		0		Primary		Farmer	Yes	No	No	Yes	No		Yes	Yes	No	Yes	No	No		No	Yes		Yes	Yes	Yes				Yes	No	No	No	Yes	No	No	No	No	1	No
260	23-Jan-15 12:00:00 AM	25		0	Kabuhweju	KANYWAMBOGO	Kicuzi	Exposed	Ibanda	Ugandan		0		Primary		Farmer	Yes	No	Yes	No	No		No							No	Yes		No	No	Yes	No	No		No
261	23-Jan-15 12:00:00 AM	25		0	Kabuhweju	KANYWAMBOGO	Kicuzi	Exposed	Ibanda	Ugandan		0		Primary		Housewife	Yes	No	Yes	No	No		Yes	Yes	No	No	Yes	No		No	Yes		No	No	Yes	No	No		Yes	Yes	No	No	No	No	No	No	No
262	23-Jan-15 12:00:00 AM	55		1	Ryabatenga	KANYWAMBOGO	Kicuzi	Exposed	Ibanda	Ugandan		0		Primary		Miner	Yes	No	No	Yes	No		No							No	Unkn		No	No	Yes				No
263	23-Jan-15 12:00:00 AM	23		1	Kabuhweju	KANYWAMBOGO	Kicuzi	Exposed	Ibanda	Ugandan		0		Primary		Hunter	Yes	No	Yes	No	No		No							No	Yes		No	Unkn					Unkn
264	23-Jan-15 12:00:00 AM	35		0	Ryabatenga	KANYWAMBOGO	Kicuzi	Exposed	Ibanda	Ugandan		0		Secondary		Miner	Yes	No	Yes	No	No		Yes	Yes	No	No	No	No		No	Yes		Yes	Yes					Yes	Yes	Yes	Yes	Yes	Yes	Yes	Yes	No		Yes
265	23-Jan-15 12:00:00 AM	19		0	Kabuhweju	KANYWA	Kicuzi	Exposed	Ibanda	Ugandan		0		Secondary		Miner	No						Yes	No	Yes	No	No	No	HEADACHE	No	No	I HAVE NEVER SEEN ONE WITH MARBURG	No	No	Yes	No	No		Yes	Yes	No	No	No	No	No	No	No	0	No
266	23-Jan-15 12:00:00 AM	29		0	KISABO II	KANYWAMBOGO	Kicuzi	Exposed	Ibanda	Ugandan		0		Primary		Miner	Yes	Yes	Yes	No	No		No							No	Yes		No	Yes					Yes	No	Yes	Yes	Yes	Yes	Yes	Yes	No		No
267	23-Jan-15 12:00:00 AM	25		1	OMUKIBINGO	KICUZI	Kicuzi	Exposed	Ibanda	Ugandan		0		Secondary		Miner	Yes	No	Yes	Yes	No		Yes	Yes	No	No	No	No		No	Yes		Yes	Yes					Yes	Yes	Yes	Yes	Yes	Yes	Yes	Yes	No		No
268	23-Jan-15 12:00:00 AM	30		1	KIBINGO	KANYWAMBOGO	Kicuzi	Exposed	Ibanda	Ugandan		0		Secondary		Miner	Yes	No	Yes	No	No		No							No	Yes		No	No	Yes	No	No		No
268	25-Jan-15 12:00:00 AM	34		0	Bwenda	BWENDA	Rukiri	Exposed	Ibanda	Ugandan		0		Primary		Farmer	Yes	No	Yes	No	No		No							No	Yes		No	No	Yes	No	No		No										No
269	23-Jan-15 12:00:00 AM	47		0	Ryabatenga	KANYWAMBOGO	Kicuzi	Exposed	Ibanda	Ugandan		0		Secondary		Miner	Yes	No	No	Yes	No		Yes	Yes	Yes	No	No	No		No	Yes		No	Yes					No										No
270	23-Jan-15 12:00:00 AM	64		0	Ryabatenga	KANYWAMBOGO	Kicuzi	Exposed	Ibanda	Ugandan		0		Primary		Farmer	Yes	No	Yes	No	No		No							No	Yes		No	No	Yes	No	No		No										No
271	23-Jan-15 12:00:00 AM	24		1	Ryabatenga	KANYWAMBOGO	Kicuzi	Exposed	Ibanda	Ugandan		0		Primary		Miner	Yes						No							No	Yes		No	No	Yes	No	No		No
272	23-Jan-15 12:00:00 AM	20		0	Akakoma	KANYWAMBOGO	Kicuzi	Exposed	Ibanda	Ugandan		0		Secondary		Miner	Yes	Yes	No	No	No		Yes	Yes	Yes	No	No	No		No	Yes		No	No	Yes	No	No		Unkn										No
273	23-Jan-15 12:00:00 AM	45		1	Ryabatenga	KANYWAMBOGO	Kicuzi	Exposed	Ibanda	Ugandan		0		None		Farmer	No						Unkn							No	Unkn		No	Unkn					No
275	23-Jan-15 12:00:00 AM	24		0	Ryabatenga	KANYWAMBOGO	Kicuzi	Exposed	Ibanda	Ugandan		0		Secondary		Farmer	Yes	No	Yes	No	Yes	NEWS PAPERS	Yes	Yes	Yes	Yes	Yes			No	Yes		No	Yes					Yes	Yes	No	No	Yes	Yes	Yes	No	No		No
276	23-Feb-15 12:00:00 AM	29		0	Ryabatenga	KAYWAMBOGO	Kicuzi	Exposed	Ibanda	Ugandan		0		Secondary		Farmer	Yes	No	Yes	No	No		No							No	Yes		No	No	Yes	No	No		No
277	22-Jan-15 12:00:00 AM	52		0	Ryabatenga	KANYWAMBOGO	Kicuzi	Exposed	Ibanda	Ugandan		0		Primary		Farmer	Yes	No	Yes	No	No		No							No	Yes	PEOPLE FROM IT	Yes	Yes					No
278	23-Jan-15 12:00:00 AM	50		1	Ryabatenga	KANYWAMBOGO	Kicuzi	Exposed	Ibanda	Ugandan		0		None		Farmer	Yes	No	Yes	No	No		No							No	Unkn		No	Yes					No
279	23-Jan-15 12:00:00 AM	50		0	Ryabatenga	KANYWAMBOGO	Kicuzi	Exposed	Ibanda	Ugandan		0		Secondary		Miner	Yes	Yes	Yes	Yes	Yes	IEC MATERIALS	Yes	Yes	No	Yes	No	No		No	Yes		No	Yes					Yes	Yes	Yes	Yes	Yes	Yes	Yes	Yes	No	1	Yes
280	23-Jan-15 12:00:00 AM	60		1	Ryabatenga	KANYWAMBOGO	Kicuzi	Exposed	Ibanda	Ugandan		0		None	NONE	Farmer	Yes	No	Yes	No	No		Yes	Yes	No	No	No	No		No	Unkn	HAVE NEVER SEEN THE VICTIM	No	No	Yes	No	No		Unkn
281	23-Jan-15 12:00:00 AM	18		0	Kakoma	KANYWA	Kicuzi	Exposed	Ibanda	Ugandan		0		Primary		Miner	Yes	No	No	Yes	Yes	VILLAGE MATES	Yes	Yes	No	Yes	No	No		No	Yes		Yes	Yes					Yes	No	No	No	No	No	No	Yes	No		No
282	23-Jan-15 12:00:00 AM	34		0	Kakoma	KANYWAMBOGO	Kicuzi	Exposed	Ibanda	Ugandan		0		Secondary		Miner	Yes	No	Yes	No	No		Yes	Yes	No	No	No	No		No	Yes		Yes	Yes					Yes										No
283	23-Jan-15 12:00:00 AM	35		0	Ryabatenga	KANYWA	Kicuzi	Exposed	Ibanda	Ugandan		0		Primary		Farmer	Yes	Yes	Yes	Yes	No		Yes	Yes	Yes	Yes	Yes	No		No	Yes		Yes	Yes					Yes	Yes	Yes	Yes	Yes	No	Yes	No	No		No
284	23-Jan-15 12:00:00 AM	25		1	Ryabatenga	KANYWAMBOGO	Kicuzi	Exposed	Ibanda	Ugandan		0		Primary		Farmer	Yes	No	Yes	No	No		No							No	Yes		No	No					No
284	23-Jan-15 12:00:00 AM	23		1	Ryabatenga	KANYWAMBOGO	Kicuzi	Exposed	Ibanda	Ugandan		0		Primary		Farmer	Yes	No	Yes	No	No		Yes	Yes	No	No	No	No		No	Yes		Yes	Yes					Yes	Yes	No	No	No	No	Yes	No	No		No
285	23-Jan-15 12:00:00 AM	30		1	Kakoma	KANYWAMBOGO	Kicuzi	Exposed	Ibanda	Ugandan		0		None		Farmer	Yes	No	Yes	No	No		Yes	Yes	No	No	No	No		Yes	Yes		No	Yes					Unkn										No
286	23-Jan-15 12:00:00 AM	31		0	Ryabatenga	KANYWAMBOGO	Kicuzi	Exposed	Ibanda	Ugandan		0		Secondary		Farmer	Yes	No	Yes	No	No		No							No	Yes		No	No	Yes	No	No		Yes	Yes	No	No	No	No	No	No	No
288	23-Jan-15 12:00:00 AM	29		0	Ryabatenga	KANYWAMBOGO	Kicuzi	Exposed	Ibanda	Ugandan		0		Primary		Farmer	Yes	No	Yes	No	No		No							No	Unkn		No	No	Yes	No	No		No										No
289	23-Jan-15 12:00:00 AM	48		0	Ryabatenga	KANYWAMBOGO	Kicuzi	Exposed	Ibanda	Ugandan		0		Primary		Farmer	Yes	Yes	Yes	Yes	No		Yes	Yes	No	No	No	Yes	RED EYES	Yes	Yes		Yes	Yes					Yes	Yes	No	Yes	Yes	Yes	Yes	Yes			No
290	22-Jan-15 12:00:00 AM	62		1	Ryabatenga	KANYWAMBOGO	Kicuzi	Exposed	Ibanda	Ugandan		0		None		Farmer	Yes	No	Yes	No	No		No							No	Unkn		No	Yes					Yes	Yes	No	No	No	No	No	No	No
291	23-Jan-15 12:00:00 AM	28		1	Ryabatenga	KANYWAMBOGO	Kicuzi	Exposed	Ibanda	Ugandan		0		Primary		Farmer	Yes	No	Yes	Yes	No		Yes	Yes	No	No	No	No		No	Yes		No	No	Yes	No	No		Yes	Yes	No	No	No	Yes	No	No	No		No
292	23-Mar-15 12:00:00 AM	21		1	Ryabatenga	KANYAMBOGO	Kicuzi	Exposed	Ibanda	Ugandan		0		None		others	Yes	No	Yes	No	No		Yes	Yes	No	No	No	No		No	Yes		Yes	No	Yes	No	No		Yes	Yes	No	No	No	No	No	No	No	0	No
293	23-Jan-15 12:00:00 AM	25		0	Ryabatenga	KANYWAMBOGO	Kicuzi	Exposed	Ibanda	Ugandan		0		Primary		Farmer	Yes	No	Yes	Yes	No		Yes	Yes	Yes	No	No	No		No	Yes		No	No	Yes	No	No		Yes	Yes	No	No	No	No	No	No			No
294	23-Jan-15 12:00:00 AM	72		0	Ryabatenga	KANYWAMBOGO	Kicuzi	Exposed	Ibanda	Ugandan		0		None		Farmer	No						No							No	No		No	No					No
295	23-Jan-15 12:00:00 AM	65		0	Ryabatenga	KANYWA	Kicuzi	Exposed	Ibanda	Ugandan		0		Secondary		Farmer	Yes	No	Yes	No	No		Yes	Yes	Yes	No	No	No		No	Yes		No	Yes					No										No
296	23-Jan-15 12:00:00 AM	40		1	Ryabatenga	KANYWAMBOGO	Kicuzi	Exposed	Ibanda	Ugandan		0		None		Farmer	Yes	No	Yes	No	No		No							No	Yes		No	No	Yes	No	No		No
297	23-Jan-15 12:00:00 AM	48		1	ak	KANYWA	Kicuzi	Exposed	Ibanda	Ugandan		0		None		Farmer	Yes	No	Yes	No	No		Yes	Yes	No	No	No	No		No	Unkn		No	Yes					Unkn
298	23-Jan-15 12:00:00 AM	30		0	Akakoma	KANYWAMBOGO	Kicuzi	Exposed	Ibanda	Ugandan		0		Secondary		Miner	Yes	No	Yes	No	No		Yes	Yes	Yes	No	No	No		No	Yes		No	No	Yes	No	No		Unkn										No
299	23-Jan-15 12:00:00 AM	30		1	Ryabatenga	KANYWAMBOGO	Kicuzi	Exposed	Ibanda	Ugandan		0		Primary		Farmer	Yes	No	Yes	No	No		No							No	Yes		No	Yes					Yes	Yes	No	No	No	No	No	No	No		No
300	23-Jan-15 12:00:00 AM	28		1	Ryabatenga	KANYWAMBOGO	Kicuzi	Exposed	Ibanda	Ugandan		0		Primary		Farmer	Yes	No	Yes	No	No		Yes	Yes	No	No	No			No	Yes		No	Yes					Unkn
301	23-Jan-15 12:00:00 AM	12		0	Ryabatenga	KANYWAMBOGO	Kicuzi	Exposed	Ibanda	Ugandan		0		Primary		student	Yes	No	Yes	No	No		No	No	No	No	No	No		No	Yes		No	No	No	No	No		No										No
302	23-Jan-15 12:00:00 AM	24		0	Kitaka	KANYWAMBOGO	Kicuzi	Exposed	Ibanda	Ugandan		0		Secondary		others	Yes	No	No	No	Yes	SCHOOL	No							No	Unkn		No	Yes					No
303	23-Jan-15 12:00:00 AM	59		0	Kitaka	KAKASI	Buhanda	Exposed	Ibanda	Ugandan		0		Primary		others	Yes	No	Yes	No	No		No							No	Yes		No	No	Yes	No	No		No
304	23-Jan-15 12:00:00 AM	30		1	Kitaka	KANYWAMBOGO	Kicuzi	Exposed	Ibanda	Ugandan		0		Primary		Housewife	No						Unkn							No	Yes		No		Yes	No	No		No										No
305	23-Jan-15 12:00:00 AM			0	Kitaka	KANYWAMBOGO	Kicuzi	Exposed	Ibanda	Ugandan		0		Secondary		others	Yes	No	Yes	No	Yes	NEWS PAPERS	Yes	Yes	Yes	No	No	Yes	RED EYES	No	Yes		No	Yes	Yes	No	No		Yes	Yes	No	No	No	Yes	No	No	No		No
306	23-Jan-15 12:00:00 AM	29		0	Kitaka MINES	KAKASI	Buhanda	Exposed	Ibanda	Ugandan		0		Secondary		others	Yes	No	Yes	No	No		No							No	Yes		No	Yes	Yes	No	No		No										No
307	24-Jan-15 12:00:00 AM	25		0	KASESE	BWEHWA	Nyabuhikye	Exposed	Ibanda	Ugandan		0		None		Farmer	Yes	No	Yes	No	No		No	No	No	No	No	No		Yes	Yes		No	No	Yes	No	No		Yes	Yes	No	No	Yes	No	No	No	No	1	No
308	24-Jan-15 12:00:00 AM	36		1	RUJUMBANE	BWAHWA	Nyabuhikye	Exposed	Ibanda	Ugandan		0		Primary		Farmer	Yes	No	Yes	No	No		Yes	Yes	No	No	No	No		No	Yes		Yes	No	Yes	No	No		Yes	No	No	No	No	No	No	No	No	HOUSE FLIES	Yes
309	24-Jan-15 12:00:00 AM	45		0	KASESE	BWAHWA	Nyabuhikye	Exposed	Ibanda	Ugandan		0		Primary		Farmer	Yes	No	Yes	No	No		Yes	Yes	No	No	No	No		Yes	Yes		Yes	Yes	Yes	No	No		Yes	Yes	No	No	No	No	No	No	No	0	No
310	24-Jan-15 12:00:00 AM	58		1	KASESE	BWAHWA	Nyabuhikye	Exposed	Ibanda	Ugandan		0		Primary		Farmer	No	No	No	No	No		No	No	No	No	No	No		Yes	No		No	No	Yes	No	No		No	No	No	No	No	No	No	No	No		No
311	24-Jan-15 12:00:00 AM	26		0	RUJUMBURA	BWAHWA	Nyabuhikye	Exposed	Ibanda	Ugandan		0		Primary		Farmer	Yes	No	Yes	No	No		No	No	No	No	No	No		No	Yes		No	No	Yes	No	No		Yes	Yes	Yes	No	No	No	No	No	No		No
312	24-Jan-15 12:00:00 AM	55		0	RUJUMBURA	BWAHWA	Nyabuhikye	Exposed	Ibanda	Ugandan		0		None		Farmer	Yes	No	Yes	No	No		No	No	No	No	No	No		No	Yes		No	No	Yes	No	No		Yes	Yes	No	No	No	No	No	No	No		No
313	24-Jan-15 12:00:00 AM	19		1	RUJUMBURA	BWAHWA	Nyabuhikye	Exposed	Ibanda	Ugandan		0		Primary		Housewife	Yes	No	No	Yes	No		No	No	No	No	No	No		No	Yes		No	No	Yes	No	No		No	No	No	No	No	No	No	No	No	0	No
314	24-Jan-15 12:00:00 AM	50		0	RUJUMBURA	BWAHWA	Nyabuhikye	Exposed	Ibanda	Ugandan		0		Primary		Farmer	Yes	No	Yes	No	No		Yes	Yes	No	Yes	No	Yes	RED EYES	No	Yes		Yes	Yes	Yes	No	No		Yes	Yes	No	No	No	No	No	No	No		No
315	24-Jan-15 12:00:00 AM	27		0	RUJUMBURA	BWAHWA	Nyabuhikye	Exposed	Ibanda	Ugandan		0		Primary		Farmer	Yes	No	Yes	No	No		Yes	Yes	No	No	No	No		No	Yes		Yes	Yes	No	No	No		Yes	Yes	No	No	Yes	No	No	No	No	1	No
316	24-Jan-15 12:00:00 AM	28		1	RUJUMBURA	BWAHWA	Nyabuhikye	Exposed	Ibanda	Ugandan		0		Primary		Farmer	Yes	No	No	Yes	No		Yes	Yes	No	No	No	No		No	Yes		No	Yes	No	No	No		Yes	Yes	No	No	No	No	No	No	No	0	No
317	25-Jan-15 12:00:00 AM	35		0	RUGUMBURA	BAHWA	Nyabuhikye	Exposed	Ibanda	Ugandan		0		Primary		Farmer	Yes	No	Yes	No	No		Yes	Yes	Yes	Yes	Yes	No		No	Yes		No	Yes	No	No	No		No	No	No	No	No	No	No	No	No	0	Yes
318	24-Jan-15 12:00:00 AM	47		0	RUJUMBURA	BWAHWA	Nyabuhikye	Exposed	Ibanda	Ugandan		0		Primary		Farmer	Yes	No	Yes	No	No		No	No	No	No	No	No		No	Yes		Yes	No	Yes	No	No		No	No	No	No	No	No	No	No	No	N	No
319	24-Jan-15 12:00:00 AM	30		1	RUJUMBURA	BWAHWA	Nyabuhikye	Exposed	Ibanda	Ugandan		0		Primary		Housewife	Yes	No	Yes	Yes	No		No	No	No	No	No	No		No	Yes		No	No	No	No	No		Yes	Yes	No	No	No	No	No	No	No		No
321	24-Jan-15 12:00:00 AM	80		0	RUJUMBURA	BWAHWA	Nyabuhikye	Exposed	Ibanda	Ugandan		0		None		Farmer	Yes	No	Yes	No	No		Yes	No	No	No	No	Yes	DIE INSTANTLY	No	Yes		Yes	No	Yes	No	No		Yes	Yes	No	No	No	No	No	No	No		No
322	24-Jan-15 12:00:00 AM	18		1	RUJUMBURA	BWAHWA	Nyabuhikye	Exposed	Ibanda	Ugandan		0		Primary		butcher	Yes	No	No	Yes	No		Yes	Yes	No	Yes	No	No		No	Yes		No	No	No	No	No		Yes	Yes	No	No	No	No	No	No	No		No
323	24-Jan-15 12:00:00 AM	30		0	RUJUMBURA	BWAHWA	Nyabuhikye	Exposed	Ibanda	Ugandan		0		Primary		Farmer	Yes	No	Yes	No	No		No	No	No	No	No	No		No	Yes		No	No	Yes	No	No		No	No	No	No	No	No	No	No	No		No
324	24-Jan-15 12:00:00 AM	42		0	Ndaragi	NYAMIRIMA	Nyabuhikye	Exposed	Ibanda	Ugandan		0		Secondary		others	Yes	No	No	No	Yes	NEWS PAPERS	No	No	No	No	No	No		No	Yes		No	Yes	No	No	No		Yes	Yes	No	No	Yes	No	No	No	No		No
325	24-Jan-15 12:00:00 AM	40		0	NDARAGI	NYAMIRIMA	Nyabuhikye	Exposed	Ibanda	Ugandan		0		Secondary		Farmer	Yes	No	Yes	Yes	No		Yes	Yes	No	No	No	No		No	Yes		No	Yes	No	No	No		Yes	No	No	No	Yes	No	No	No	No	1	No
326	24-Jan-15 12:00:00 AM	20		0	NDARAGI	NYAMIRIMA	Nyabuhikye	Exposed	Ibanda	Ugandan		0		Post-secondary		others	Yes	Yes	Yes	Yes	No		Yes	Yes	No	No	No	No		No	Yes		No	Yes	No	No	No		Yes	No	No	No	Yes	No	No	No	No	1	No
327	24-Jan-15 12:00:00 AM	65		0	NDARAGI	NYAMIRIMA	Nyabuhikye	Exposed	Ibanda	Ugandan		0		Secondary		Farmer	Yes	No	Yes	No	No		No	No	No	No	No	No		Yes	Yes		No	No	Yes	No	No		No	No	No	No	No	No	No	No	No	0	No
328	24-Jan-15 12:00:00 AM	34		0	Ndaragi	NYAMIRIMA	Nyabuhikye	Exposed	Ibanda	Ugandan		0		Primary		Farmer	Yes	No	Yes	Yes	No		Yes	Yes	No	No	No	No		No	Yes		No	Yes	No	No	No		Yes	Yes	No	No	Yes	No	No	No	No	1	No
329	23-Jan-15 12:00:00 AM	18		1	Kabuhweju	KANYWAMBOGO	Kicuzi	Exposed	Ibanda	Ugandan		0		Primary		Farmer	Yes	Yes	No	No	No		Yes	Yes	Yes	No	No	No		No	Yes		No	Yes					No	Yes	No	Yes	Yes	Yes	Yes	Yes	No		Yes
330	24-Jan-15 12:00:00 AM	45		1	Ndaragi	NYAMIRIMA	Nyabuhikye	Exposed	Ibanda	Ugandan		0		Primary		Farmer	Yes	No	Yes	No	No		No	No	No	No	No	No		No	Yes		Yes	No	Yes	No	No		Yes	Yes	No	No	No	No	No	No	No	0	No
331	24-Jan-15 12:00:00 AM	45		0	NDARAGI	NYAMIRIMA	Nyabuhikye	Exposed	Ibanda	Ugandan		0		Primary		Farmer	Yes	Yes	No	No	No		No	No	No	No	No	No		No	Yes		No	No	Yes	No	No		No	No	No	No	No	No	No	No	No	0	No
332	24-Jan-15 12:00:00 AM	61		0	NDARAGI	NYAMIRIMA	Nyabuhikye	Exposed	Ibanda	Ugandan		0		Post-secondary		others	Yes	Yes	Yes	No	No		Yes	Yes	Yes	No	No	No		Yes	Yes		Yes	Yes	No	No	No		Yes	Yes	No	No	No	No	No	No	No	0	No
333	24-Jan-15 12:00:00 AM	30		1	NDARAGI	NYAMIRIMA	Nyabuhikye	Exposed	Ibanda	Ugandan		0		Primary		Farmer	Yes	No	Yes	No	No		Yes	Yes	Yes	No	No	No		No	Yes		No	Yes	No	No	No		Yes	Yes	No	No	No	No	No	No	No	0	No
334	24-Jan-15 12:00:00 AM	30		0	RUJUMBURA	BWAHA	Nyabuhikye	Exposed	Ibanda	Ugandan		0		Primary		Farmer	No	No	No	No	No		No	No	No	No	No	No		No	No		No	No	No	No	No		No	No	No	No	No	No	No	No	No	0
335	24-Jan-15 12:00:00 AM	30		0	Bujumbura	BWEHWA	Nyabuhikye	Exposed	Ibanda	Ugandan		0		Primary		Farmer	Yes	No	Yes	No	No		No	No	No	No	No	No		No	Yes		Yes	No	Yes	No	No		No	No	No	No	No	No	No	No	No	0	No
336	24-Jan-15 12:00:00 AM	44		0	RUJUMBURA	BWAHWA	Nyabuhikye	Exposed	Ibanda	Ugandan		0		None		Farmer	Yes	No	Yes	Yes	No		No	No	No	No	No	No		No	No		No	Yes	No	No	No		No	No	No	No	No	No	No	No	No		No
337	24-Jan-15 12:00:00 AM	33		1	RUJUMBURA	BWAHWA	Nyabuhikye	Exposed	Ibanda	Ugandan		0		Primary		Farmer	Yes	No	Yes	No	No		No	No	No	No	No	No		No	No		No	No	No	No	No	N	No	No	No	No	No	No	No	No	No	0	No
338	24-Jan-15 12:00:00 AM	22		1	NdaragiI	NYAMIRIMA	Nyabuhikye	Exposed	Ibanda	Ugandan		0		Primary		Housewife	Yes	No	Yes	Yes	No		Yes	Yes	No	Yes	No	No		No	Yes		No	No	Yes	No	No		Yes	No	No	No	No	Yes	Yes	No	No	0	No
339	24-Jan-15 12:00:00 AM	40		0	Ndaragi	NYAMIRIMA	Nyabuhikye	Exposed	Ibanda	Ugandan		0		Secondary		Farmer	Yes	No	Yes	Yes	No		Yes	Yes	Yes	Yes	No	No		Yes	Yes		Yes	Yes	No	No	No		Yes	Yes	No	No	No	No	No	No	No	0	No
340	24-Jan-15 12:00:00 AM	46		0	NDARAGI	NYAMIRIMA	Nyabuhikye	Exposed	Ibanda	Ugandan		0		Secondary		Farmer	Yes	No	Yes	No	No		Yes	Yes	No	No	No	Yes	RED EYES	No	Yes		No	Yes	No	No	No		Yes	Yes	No	No	No	No	No	No	No	0	No
341	24-Jan-15 12:00:00 AM	24		0	Ndaragi	NYAMIRIMA	Nyabuhikye	Exposed	Ibanda	Ugandan		0		Primary		Farmer	Yes	No	Yes	Yes	No		No	No	No	No	No	No		No	Yes		No	No	Yes	No	No		No	Yes	No	No	No	No	No	No	No	0	No
342	24-Jan-15 12:00:00 AM	32		0	NDARAGI	NYAMIRIMA	Nyabuhikye	Exposed	Ibanda	Ugandan		0		Secondary		Farmer	Yes	No	Yes	No	No		Yes	Yes	No	No	No	No		No	Yes		Yes	Yes	No	No	No		Yes	No	No	No	Yes	No	No	No	No	1	No
343	24-Jan-15 12:00:00 AM	22		1	Ndaragi	NYAMIRIMA	Nyabuhikye	Exposed	Ibanda	Ugandan		0		None		Farmer	Yes	No	Yes	No	No		Yes	Yes	No	No	No	No		No	Yes		No	Yes	No	No	No		Yes	Yes	No	No	Yes	No	No	No	No	N	No
344	24-Jan-15 12:00:00 AM	3		1	NDARAGI	NYAMIRIMA	Nyabuhikye	Exposed	Ibanda	Ugandan		0		Secondary		Farmer	Yes	No	Yes	No	No		Yes	Yes	No	No	No	No		No	No		No	No	Yes	No	No		Yes	Yes	No	No	No	No	No	No	No	0	No
345	24-Jan-15 12:00:00 AM	44		0	Bwenda	BWENDA	Rukiri	Exposed	Ibanda	Ugandan		0		Primary		Farmer	Yes	No	Yes	No	No	POSTERS	Yes	Yes	Yes	Yes	Yes	No		No	Yes		No	No	Yes	No	No		Yes	Yes	No	Yes	Yes	Yes	Yes	Yes	No		No
346	24-Jan-15 12:00:00 AM	53		0	Bwenda	BWENDA	Rukiri	Exposed	Ibanda	Ugandan		0		Primary		Farmer	Yes	No	Yes	No	No		Unkn							No	Yes		No	No	Yes	No	No		No
347	24-Jan-15 12:00:00 AM	23		1	Bwenda	BWENDA	Rukiri	Exposed	Ibanda	Ugandan		0		Post-secondary		Health Worker	Yes	Yes	Yes	No	No		Yes	Yes	Yes	Yes	No	No		No	Yes		No	Yes					Yes	Yes	No	Yes	Yes	Yes	Yes	Yes	No		No
348	24-Jan-15 12:00:00 AM	36		0	Bwenda	BWENDA	Rukiri	Exposed	Ibanda	Ugandan		0		Primary		Farmer	Yes	Yes	Yes	Yes	No		Yes	Yes	No	No	No	No		No	Yes	BECAUSE PEOPLE DIE	No	No	Yes	Yes	No		Yes	Yes	Yes	Yes	Yes	Yes	Yes	Yes	No		No
349	24-Jan-15 12:00:00 AM	43		1	Bwenda	BWENDA	Rukiri	Exposed	Kamwengye	Ugandan		0		None		Farmer	Yes	No	Yes	Yes	No		Yes	Yes	No	Yes	Yes	No		No	Yes		No	Yes					Yes	Yes	No	No	Yes	Yes	Yes	Yes	No		No
350	24-Jan-15 12:00:00 AM	49		0	Bwenda	BWENDA	Rukiri	Exposed	Ibanda	Ugandan		0		Secondary		Farmer	Yes	Yes	Yes	No	No		Yes	Yes	Yes	No	No	No		No	Yes		No	No	Yes	No	No		Yes	Yes	Yes	No	Yes	Yes	Yes	Yes	No		No
351	25-Jan-15 12:00:00 AM	59		0	NTANGA	BWENDA	Rukiri	Exposed	Ibanda	Ugandan		0		Secondary		Farmer	Yes	No	Yes	Yes	No		Yes	Yes	No	No	No	Yes	SWEETING BLOOD	No	Yes		No	No	Yes	No	No		Yes	Yes	No	No	No	No	No	No	No		No
352	25-Jan-15 12:00:00 AM	37		0	Bwenda	BWENDA	Rukiri	Exposed	Ibanda	Ugandan		0		Primary		others	Yes	Yes	Yes	No	No		No							No	Yes		No	Yes					No
353	25-Jan-15 12:00:00 AM	54		0	Bwenda	BWENDA	Rukiri	Exposed	Ibanda	Ugandan		0		Secondary		others	Yes	No	Yes	No	No		Yes	Yes	Yes	No	Yes	No		No	Unkn		No	No	Yes	No	No		Yes	Yes	No	No	No	Yes	No	No	No	EATING FRUITS EATEN BY WILD ANIMALS	No
354	25-Jan-15 12:00:00 AM	35		0	Bwenda	BWENDA	Rukiri	Exposed	Ibanda	Ugandan		0		Post-secondary		others	Yes	Yes	Yes	No	No		Yes	Yes	Yes	Yes	Yes	No		No	Yes		No	No	Yes	No	No		Yes	Yes	No	No	No	No	Yes	No	No		No
355	25-Jan-15 12:00:00 AM	35		0	Bwenda	BWENDA	Rukiri	Exposed	Ibanda	Ugandan		0		Primary		Farmer	Yes	No	Yes	No	No		No							No	Yes		No	No	Yes	No	No		Unkn										No
356	25-Jan-15 12:00:00 AM	21		0	Bwenda	BWENDA	Rukiri	Exposed	Ibanda	Ugandan		0		Primary		others	Yes	No	Yes	No	Yes	NEWS PAPERS	No							No	Yes		No	Yes					Yes	No	No	No	Yes	Yes	Yes	No	No		No
357	25-Jan-15 12:00:00 AM	24		0	Bwenda	BWENDA	Rukiri	Exposed	Ibanda	Ugandan		0		Primary		Farmer	Yes	No	Yes	No	No		No							No	Yes		No	Yes					No										Yes
358	25-Jan-15 12:00:00 AM	75		0	Bwenda	BWENDA	Rukiri	Exposed	Ibanda	Ugandan		0		Primary		Farmer	Yes	No	Yes	No	No		Unkn							No	Unkn		No	Unkn					Unkn
359	25-Jan-15 12:00:00 AM	23		0	Bwenda	BWENDA	Rukiri	Exposed	Ibanda	Ugandan		0		Secondary		student	Yes	No	Yes	Yes	No		Yes	No	Yes	Yes	Yes	No		No	Yes		No	Yes					Yes	Yes	No	No	No	No	No	No	No		No
360	25-Jan-15 12:00:00 AM			1	Bwenda	BWENDA	Rukiri	Exposed	Ibanda	Ugandan		0		Primary		others	Yes	No	Yes	No	No		No							No	Yes		No	Yes					No										No
361	24-Jan-15 12:00:00 AM	32		0	Bwenda	BWENDA	Rukiri	Exposed	Ibanda	Ugandan		0		Primary		others	Yes	No	Yes	Yes	No		Yes	Yes	No	Yes				Yes	Yes		Yes	No	Yes	No	No		Yes	Yes	No	Yes	Yes	Yes	Yes	Yes	No		Yes
362	24-Jan-15 12:00:00 AM	30		1	Bwenda	BWENDA	Rukiri	Exposed	Ibanda	Ugandan		0		None		Farmer	Yes	No	Yes	No	Yes	POSTERS	Yes	No	No	No	No	Yes	HEADACHE	No	Yes		No	No	Yes	No	No		Yes	Yes	No	Yes	Yes	Yes	Yes	Yes	No		No
369	25-Jan-15 12:00:00 AM	50		1	Bwenda	BWENDA	Rukiri	Exposed	Ibanda	Ugandan		0		Primary		Farmer	Yes	No	Yes	No	No		No							No	Yes		No	Yes					No										No
370	24-Jan-15 12:00:00 AM	20		0	RUJUMBURA	BWAHWA	Nyabuhikye	Exposed	Ibanda	Ugandan		0		Primary		Farmer	Yes	No	Yes	No	No		No	No	No	No	No	No		No	Yes		No	No	No	No	No		No	No	No	No	No	No	No	No	No		Yes
400	24-Jan-15 12:00:00 AM	58		0	Kakindo 1	kitonzi	Mahyoro	Exposed	Kamwengye	Ugandan		0		Primary		Farmer	Yes	No	Yes	No	No		Yes	Yes	Yes	No	No	No		No	Yes		Yes	Yes	No	No	No		Yes	Yes	No	No	Yes	Yes	No	No	No	1	No
401	24-Jan-15 12:00:00 AM	52		0	Kakindo 11	KITONZI	Mahyoro	Exposed	Kamwengye	Ugandan		0		Secondary		Farmer	Yes	No	Yes	Yes	Yes	POSTERS	Yes	Yes	No	No	No	No		Yes	Yes		No	Yes	No	No	No		Yes	Yes	No	No	Yes	Yes	Yes	No	No	1	No
402	24-Jan-15 12:00:00 AM	40		0	Kakindo 1	KITONZI	Mahyoro	Exposed	Kamwengye	Ugandan		0		Secondary		others	Yes	Yes	No	Yes	No		Yes	Yes	Yes	No	No	No		No	Yes		No	Yes	No	No	No		Yes	Yes	No	No	Yes	Yes	Yes	No	No	1	No
403	24-Jan-15 12:00:00 AM	25		1	Kakindo 11	KITONZI	Mahyoro	Exposed	Kamwengye	Ugandan		0		Primary		Farmer	Yes	Yes	Yes	No	No		Yes	Yes	No	No	No	No		No	Yes		No	No	Yes	No	No		Yes	Yes	Yes	Yes	Yes	Yes	Yes		No	1	No
404	23-Jan-15 12:00:00 AM	50		1	Kakindo 1	KITONZI	Mahyoro	Exposed	Kamwengye	Ugandan		0		None		Farmer	Yes	No	No	No	Yes	COMMUNITY MEMBERS	No	No	No	No	No	No		No	Unkn		No	No	Yes	No	No		No	No	No	No	No	No	No	No	No	0	No
405	23-Jan-15 12:00:00 AM	21		1	Kakindo 1	KITONZI	Mahyoro	Exposed	Kamwengye	Ugandan		0		Post-secondary		Farmer	Yes	Yes	Yes	No	No		Yes	Yes	No	No	Yes	No		No	Yes		No	No	Yes	No	No		Yes	Yes	No	Yes	Yes	Yes	No	Yes	Yes	1	No
406	23-Jan-15 12:00:00 AM	13		0	Kakindo 1	KITONZI	Mahyoro	Exposed	Kamwengye	Ugandan		0		Primary		student	Yes	No	Yes	Yes	No		Yes	Yes	No	No	No	No		No	No		No	No	Yes	No	No		Yes	Yes	Yes	No	Yes	Yes	No	Yes	No	1	No
407	23-Jan-15 12:00:00 AM	44		0	Kakindo 1	KITONZI	Mahyoro	Exposed	Kamwengye	Ugandan		0		Primary		Farmer	Yes	Yes	Yes	No	No		Yes	Yes	Yes	Yes	Yes	No		No	Yes		Yes	Yes	No	No	No		Yes	Yes	No	No	Yes	Yes	Yes	No	No	1	No
408	23-Jan-15 12:00:00 AM			0	Kakindo 1	KITONZI	Mahyoro	Exposed	Kamwengye	Ugandan		0		Secondary		Farmer	Yes	No	Yes	No	No		Yes	Yes	No	No	Yes	No		No	Yes		No	Yes	No	No	No		Yes	Yes	No	No	No	No	No	No	No	0	No
409	23-Jan-15 12:00:00 AM	18		0	Kakindo 1	KITONZI	Mahyoro	Exposed	Kamwengye	Ugandan		0		Secondary		Farmer	Yes	No	No	Yes	No		Yes	Yes	No	No	No	No		No	Unkn		No	No	Yes	No	No		Yes	Yes	No	No	No	Yes	No	No	No	0	No
410	23-Jan-15 12:00:00 AM	29		1	Kakindo 1	KITONZI	Mahyoro	Exposed	Kamwengye	Ugandan		0		Primary		Housewife	Yes	Yes	No	No	No		Yes	No	Yes	Yes	No	Yes	HEADACHE	No	Yes		No	No	Yes	No	No		Yes	Yes	No	Yes	No	No	No	No	No	0	No
411	24-Jan-15 12:00:00 AM	25		1	Kakindo 1	KITONZI	Mahyoro	Exposed	Kamwengye	Ugandan		0		None		Farmer	Yes	No	Yes	No	No		No	No	No	No	No	No		No	Yes		No	Yes	No	No	No		No	No	No	No	No	No	No	No	No	0	No
412	24-Jan-15 12:00:00 AM	25		0	Kakindo 1	KITONZI	Mahyoro	Exposed	Kamwengye	Ugandan		0		Secondary		Farmer	Yes	No	Yes	Yes	No		Yes	Yes	Yes	No	Yes	Yes	RED EYES	No	Yes	Y	Yes	No	Yes	No	No		No	Yes	Yes	No	No	No	No	No	No		No
413	24-Jan-15 12:00:00 AM	19		0	Kakindo 1	KITONZI	Mahyoro	Exposed	Kamwengye	Ugandan		0		Primary		Farmer	Yes	No	Yes	No	No		No	No	No	No	No	No		No	Yes		Yes	No	No	No	No		No	No	No	No	No	No	No	No	No	0	No
414	24-Jan-15 12:00:00 AM	23		1	Kakindo 1	KITONZI	Mahyoro	Exposed	Kamwengye	Ugandan		0		Primary		Housewife	Yes	No	Yes	No	No		No	No	No	No	No	No		No	Yes		No	No	No	No	No		Yes	Yes	No	No	No	No	No	No	No		No
415	24-Jan-15 12:00:00 AM	32		0	Kakindo 1	KITONZI	Mahyoro	Exposed	Kamwengye	Ugandan		0		Secondary		Farmer	Yes	No	Yes	No	No		Yes	Yes	No	Yes	No	No		No	Yes		Yes	No	Yes	No	No		Yes	Yes	No	No	No	No	Yes	No	No		No
416	24-Jan-15 12:00:00 AM	22		0	Kabale 1	BUKULUNGO	Mahyoro	Exposed	Kamwengye	Ugandan		0		Secondary		Trader	Yes	No	Yes	Yes	No		Yes	Yes	Yes	No	Yes	No		No	Yes		No	No	Yes	No	No		Yes	Yes	Yes	No	No	No	No	No	No	0	No
417	24-Jan-15 12:00:00 AM	23		1	Kabale 1	BUKUNGO	Mahyoro	Exposed	Kamwengye	Ugandan		0		Secondary		Farmer	Yes	No	Yes	No	No		Yes	Yes	No	Yes	No	Yes	RED EYES	No	Yes		No	No	Yes	No	No		No	No	No	No	No	No	No	No	No	0	No
418	24-Jan-15 12:00:00 AM	23		1	Kakindo 11	KITONZI	Mahyoro	Exposed	Kamwengye	Ugandan		0		Primary		Farmer	Yes	No	No	No	Yes	COMMUNITY MAMBERS	Yes	Yes	No	No	No	No		No	Unkn		No	Yes	No	No	No		Yes	Yes	No	No	No	Yes	No	Yes	No	0	No
419	23-Jan-15 12:00:00 AM	36		1	Kakindo 11	KITONZI	Mahyoro	Exposed	Kamwengye	Ugandan		0		Primary		Farmer	Yes	No	No	No	Yes	COMMUNITY MEMBERS	Unkn	No	No	No	No	No		No	Yes		No	No	Yes	No	No		Unkn	No	No	No	No	No	No	No	No	0	No
420	23-Jan-15 12:00:00 AM	30		1	Kakindo 11	KITONZI	Mahyoro	Exposed	Kamwengye	Ugandan		0		None		Farmer	Yes	No	Yes	No	No		Yes	Yes	Yes	No	No	Yes	HEADACHE	No	Yes		No	No	Yes	No	No		Yes	No	No	No	No	No	No	No	No	0	Yes
421	24-Jan-15 12:00:00 AM	54		1	Kabale 1	BUKURUNGO	Mahyoro	Exposed	Kamwengye	Ugandan		0		Primary		Trader	Yes	Yes	Yes	No	No		Yes	Yes	No	Yes	No	No		No	Yes		No	No	Yes	No	No		Yes	Yes	No	No	No	No	No	No	No	0	No
422	24-Jan-15 12:00:00 AM	41		0	Kakindo 1	KITONZI	Mahyoro	Exposed	Kamwengye	Ugandan		0		Primary		Farmer	Yes	No	Yes	No	No		Yes	Yes	No	No	No	No		No	Yes	N	No	Yes	No	No	No		Yes	Yes	No	Yes	Yes	Yes	Yes	No	Yes	1	No
423	24-Jan-15 12:00:00 AM	52		0	KAKINDO 1	KITONZI	Mahyoro	Exposed	Kamwengye	Ugandan		0		Primary		Farmer	Yes	No	Yes	No	No		No	No	No	No	No	No		No	No		No	Yes	No	No	No	N	No	No	No	No	No	No	No	No	No	N	No
424	24-Jan-15 12:00:00 AM	21		1	Kakindo 11	KITONZI	Mahyoro	Exposed	Kamwengye	Ugandan		0		Primary		Farmer	Yes	No	Yes	Yes	No		No	No	No	No	No	No		No	Yes		No	Yes	No	No	No		Yes	No	No	No	No	No	No	No	No	COUGHING	No
425	24-Jan-15 12:00:00 AM	19		1	NYANGA 11	KITONZI	Mahyoro	Exposed	Kamwengye	Ugandan		0		Secondary		Farmer	Yes	No	Yes	No	No		Yes	Yes	Yes	No	No	No		No	Yes		No	No	Yes	No	No		Yes	Yes	Yes	Yes	Yes	Yes	Yes	No	Yes	SHARING CLOTHES	No
426	24-Jan-15 12:00:00 AM	45		1	Kakindo 11	KITONZI	Mahyoro	Exposed	Kamwengye	Ugandan		0		Primary		Farmer	Yes	Yes	No	Yes	No		Yes	Yes	Yes	No	No	No		No	Yes		No	Yes	No	No	No		Yes	Yes	No	No	No	No	No	No	No	0	No
427	24-Jan-15 12:00:00 AM	30		1	Kakindo 11	KITONZI	Mahyoro	Exposed	Kamwengye	Ugandan		0		Secondary		Farmer	Yes	No	Yes	No	No		No	No	No	No	No	No		No	Yes		No	No	Yes	No	No		Yes	Yes	No	Yes	Yes	Yes	Yes	No	No	1	No
428	24-Jan-15 12:00:00 AM	53		0	Kakindo 11	KITONZI	Mahyoro	Exposed	Kamwengye	Ugandan		0		None		Farmer	Yes	No	No	Yes	No		No	No	No	No	No	No		No	Yes		No	Yes	No	No	No		No	No	No	No	No	No	No	No	No	0	No
429	24-Jan-15 12:00:00 AM	17		0	Kabale 1	BUKURUNGU	Mahyoro	Exposed	Kamwengye	Ugandan		0		Secondary		student	Yes	No	Yes	No	No		Yes	Yes	No	No	No	No		No	Yes		Yes	Yes	No	No	No		Yes	No	No	No	No	Yes	Yes	No	No	0	No
430	23-Jan-15 12:00:00 AM	33		1	KABALE 1	BUKURUNGO	Mahyoro	Exposed	Kamwengye	Ugandan		0		Primary		Farmer	Yes	No	Yes	Yes	No		Yes	Yes	Yes	No	No	Yes	RED EYES	No	Yes		No	No	Yes	No	No		Unkn	No	No	No	No	No	No	No	No		No
431	24-Jan-15 12:00:00 AM	42		0	Kakindo 1	KITONZI	Mahyoro	Exposed	Kamwengye	Ugandan		0		Secondary		Farmer	Yes	No	Yes	Yes	No		No	Yes	Yes	No	No	No		No	Yes		No	Yes	No	No	No		Yes	Yes	No	No	No	No	No	No	No		No
432	24-Jan-15 12:00:00 AM	62		1	Kabale 1	BUKURUNGU	Mahyoro	Exposed	Kamwengye	Ugandan		0		None		Farmer	Yes	No	Yes	No	No		No	No	No	No	No	No		No	No		No	Yes	No	No	No		No	No	No	No	No	No	No	No	No		No
433	24-Jan-15 12:00:00 AM	28		0	Kabale 1	BUKULUNGU	Mahyoro	Exposed	Kamwengye	Ugandan		0		Primary		others	Yes	Yes	Yes	No	No		No	No	No	No	No	No		No	Yes	ITS ANNOUNCED ALL THE TIME	No	Yes	No	No	No		Yes	No	No	No	No	No	No	No	No		No
434	24-Jan-15 12:00:00 AM	62		1	Kakindo 11	KITONZI	Mahyoro	Exposed	Kamwengye	Ugandan		0		Primary		Farmer	Yes	No	Yes	No	No		No	No	No	No	No	No		No	Yes		No	Yes	No	No	No		No	No	No	No	No	No	No	No	No	0	No
435	24-Jan-15 12:00:00 AM	63		0	Kakindo 11	KITONZI	Mahyoro	Exposed	Kamwengye	Ugandan		0		Primary		Farmer	Yes	No	Yes	Yes	No		Yes	Yes	Yes	No	No	No		No	Yes		No	No	No	No	No		Yes	No	No	No	Yes	No	Yes	No	No	1	No
437	23-Jan-15 12:00:00 AM	59		1	Kabale 1	BUKURUNGO	Mahyoro	Exposed	Kamwengye	Ugandan		0		None		Farmer	Yes	No	Yes	No	No		Yes	Yes	Yes	No	No	No		No	Yes		Yes	Yes	No	No	No		No	No	No	No	No	No	No	No	No	0	No
438	23-Jan-15 12:00:00 AM	39		1	Kabale 1	BUKURUNGO	Mahyoro	Exposed	Kamwengye	Ugandan		0		None		Farmer	Yes	No	Yes	No	Yes	COMMUNITY MEMBERS	Yes	Yes	No	Yes	Yes	No		No	Yes		No	No	Yes	No	No		Yes	Yes	Yes	Yes	Yes	Yes	Yes	Yes	Yes	1	Yes
443	24-Jan-15 12:00:00 AM	38		0	Kabale 1	BUKULUNGO	Mahyoro	Exposed	Kamwengye	Non-Ugandan		0		None		others	Yes	No	Yes	No	No		Yes	Yes	No	No	No	No		No	Yes		No	No	Yes	No	No		Yes	No	Yes	No	No	No	No	No	No	0	No
444	25-Jan-15 12:00:00 AM	50		1	Kabiso	BIRONGO	Ishongororo	Exposed	Ibanda	Ugandan		0		None		Farmer	Yes	No	Yes	No	No		No							No	Yes		No	No	Yes	No	No		No
445	25-Jan-15 12:00:00 AM	20		1	Kabiso	BIRONGO	Ishongororo	Exposed	Ibanda	Ugandan		0		Secondary		Trader	Yes	No	Yes	No	No		Yes	Yes	Yes	Yes	No	No		No	Yes		Yes	Yes					Yes	Yes	No	No	No	No	Yes	No	No
446	25-Jan-15 12:00:00 AM	20		1	Kabiso	BIRONGO	Ishongororo	Exposed	Ibanda	Ugandan		0		Secondary		student	Yes	No	Yes	No	No		No							No	Yes		No	Yes					Yes	Yes	No	Yes	No	No	No	No	No		No
447	25-Jan-15 12:00:00 AM	52		1	Kabiso	BIRONGO	Ishongororo	Exposed	Ibanda	Ugandan		0		Primary		Housewife	Yes	No	Yes	No	No		No							No	Yes		Yes	Yes					No
448	25-Jan-15 12:00:00 AM	56		1	Kabiso	BIRONGO	Ishongororo	Exposed	Ibanda	Ugandan		0		Primary		Housewife	Yes	No	Yes	No	No		No							No	Yes		No	Yes					No
449	25-Jan-15 12:00:00 AM	72		0	Kabiso	BIRONGO	Ishongororo	Exposed	Ibanda	Ugandan		0		Primary		Farmer	Yes	No	Yes	No	No		Yes	Yes	No	No	No	No		No	Yes		Yes	No	Yes	No	No		Yes	Yes	Yes	No	Yes	No	Yes	No	No		No
450	25-Jan-15 12:00:00 AM	30		0	Kabiso	BIRONGO	Ishongororo	Exposed	Ibanda	Ugandan		0		Primary		Farmer	Yes	No	Yes	No	No		No							No	Yes		No	No	Yes	No	No		No
451	25-Jan-15 12:00:00 AM	26		1	Kabiso	BIRONGO	Ishongororo	Exposed	Ibanda	Ugandan		0		Primary		Farmer	Yes	No	Yes	No	No		No							No	Yes		No	No	Yes	No	No		No
452	25-Jan-15 12:00:00 AM	19		0	Kabiso	BIRONGO	Ishongororo	Exposed	Ibanda	Ugandan		0		Secondary		student	Yes	No	Yes	No	No		No							No	Yes		No	No	Yes	No	No		Yes	Yes	No	Yes	Yes	Yes	Yes	No	No		No
453	24-Jan-15 12:00:00 AM	21		0	Kabale 1	BUKULUNGO	Mahyoro	Exposed	Kamwengye	Ugandan		0		Primary		Trader	Yes	Yes	Yes	No	No		Yes	Yes	No	No	No	No		No	Yes		Yes	Yes	No	No	No		No	No	No	No	No	No	No	No	No	0	No
454	25-Jan-15 12:00:00 AM	21		0	Kabiso	BIRONGO	Ishongororo	Exposed	Ibanda	Ugandan		0		Secondary		student	Yes	No	Yes	No	No		No							No	Yes		No						No
455	25-Jan-15 12:00:00 AM	54		0	Kabiso	BIRONGO	Ishongororo	Exposed	Ibanda	Ugandan		0		Primary		Farmer	Yes	No	Yes	No	No		No							No	Yes		Yes	Unkn	Yes	No	No		Yes	Yes	No	No	No	No	No	No	No
456	25-Jan-15 12:00:00 AM	18		0	Kabiso	BIRONGO	Ishongororo	Exposed	Ibanda	Ugandan		0		Secondary		student	Yes	No	Yes	No	No		No							No	Yes		No	No	Yes	No	No		No
457	25-Jan-15 12:00:00 AM	19		0	Kabiso	BIRONGO	Ishongororo	Exposed	Ibanda	Ugandan		0		Secondary		others	Yes	No	Yes	No	No		No							No	Unkn		No	Yes					No
458	25-Jan-15 12:00:00 AM	36		1	Kahoko	BIRONGO	Ishongororo	Exposed	Ibanda	Ugandan		0		None		Farmer	Yes	Yes	Yes	No	No		No							No	Yes		Yes	No	Yes	No	No		No
459	25-Jan-15 12:00:00 AM	19		0	Kahoko	BIRUNGO	Ishongororo	Exposed	Ibanda	Ugandan		0		Primary		Trader	Yes	No	Yes	No	No		No							No	Yes		No	No	Yes	No	No		No
460	25-Jan-15 12:00:00 AM	19		0	Kahoko	BIRONGO	Ishongororo	Exposed	Ibanda	Ugandan		0		Primary		student	Yes	No	Yes	No	No		No							No	Yes		No	No	Yes	No	No		No
461	25-Jan-15 12:00:00 AM	54		1	Kahoko	BIRONGO	Ishongororo	Exposed	Ibanda	Ugandan		0		None		Farmer	Yes	Yes	Yes	No	No		No							No	Yes		No	No	Yes	No	No		No
462	25-Jan-15 12:00:00 AM	76		1	Kahoko	BIRONGO	Ishongororo	Exposed	Ibanda	Ugandan		0		None		Farmer	Yes	No	Yes	No	No		No							No	Yes		No	No	Yes	No	No		No
464	25-Jan-15 12:00:00 AM	43		0	Kahoko	BIRONGO	Ishongororo	Exposed	Ibanda	Ugandan		0		Primary		Farmer	Yes	No	Yes	No	No		No							No	Yes		No						No
465	25-Jan-15 12:00:00 AM	66		1	Kahoko	BIRONGO	Ishongororo	Exposed	Ibanda	Ugandan		0		None		Housewife	Yes	No	Yes	No	No		No							No	Yes		Yes	No	No	No	Yes	FEAR OF GETTING INFECTED	Yes	No	No	No	Yes	No	No	No	No		No
466	25-Jan-15 12:00:00 AM	30		1	Kahoko	BIRONGO	Ishongororo	Exposed	Ibanda	Ugandan		0		Primary		Housewife	Yes	No	Yes	No	No		No							No	Yes		No	No					No										No
467	25-Jan-15 12:00:00 AM	34		1	Kabiso	BIRONGO	Ishongororo	Exposed	Ibanda	Ugandan		0		Secondary		Farmer	Yes	No	Yes	No	No		Yes	No	No	No	Yes	No		No	Yes		No	No	Yes	No	No		Yes	Yes	Yes	No	No	No	No	No	No
468	24-Jan-15 12:00:00 AM	71		1	Kabiso	BIRONGO	Ishongororo	Exposed	Ibanda	Ugandan		0		Primary		Farmer	Yes	No	Yes	No	No		No							No	Yes		Yes	No	Yes	No	No		Yes	Yes	Yes	No	No	Yes	No	No	No		No
469	24-Jan-15 12:00:00 AM	34		1	Kabale 1	BUKURUNGO	Mahyoro	Exposed	Kamwengye	Ugandan		0		Primary		Trader	Yes	No	Yes	Yes	No		Yes	Yes	Yes	Yes	No	No		No	Yes		No	No	Yes	No	No		Yes	Yes	No	No	No	No	No	No	No	0	No
470	25-Jan-15 12:00:00 AM	64		0	Kahoko	BIRONGO	Ishongororo	Exposed	Ibanda	Ugandan		0		Primary		Farmer	Yes	No	Yes	No	No		No							No	Yes		No	No	Yes	No	No		No
471	25-Jan-15 12:00:00 AM	22		1	Kahoko	BIRONGO	Ishongororo	Exposed	Ibanda	Ugandan		0		None		Housewife	Yes	No	Yes	No	No		No							No	Yes		No	No	Yes	No	No		No
472	25-Jan-15 12:00:00 AM	68		0	Kahoko	BIRONGO	Ishongororo	Exposed	Ibanda	Ugandan		0		None		Farmer	Yes	No	Yes	No	No		No							No	Yes		No	No	Yes	No	No		No
500	25-Jan-15 12:00:00 AM	59		0	Butemba II	KIZIBA	Kamwenge	Exposed	Kamwengye	Ugandan		0		Primary		others	Yes	Yes	Yes	Yes	No		Yes	Yes	Yes	Yes	Yes	No		No	Yes		No	Yes	No	No	No		Yes	Yes	No	No	Yes	No	No	No	No	1	No
501	25-Jan-15 12:00:00 AM	18		0	Butemba II	KIZIBA	Kamwenge	Exposed	Kamwengye	Ugandan		0		Primary		Farmer	Yes	Yes	Yes	Yes	No		No	No	No	No	No	No		No	Yes		No	Yes	No	No	No		Yes	Yes	No	No	No	No	No	No	No	0	No
502	25-Jan-15 12:00:00 AM	29		1	Butemba II	KIZIBA	Kalagala	Exposed	Kamwengye	Ugandan		0		Primary		Farmer	Yes	No	Yes	No	No		No	No	No	No	No	No		No	Yes		No	Yes	No	No	No		No	No	No	No	No	No	No	No	No		No
503	25-Jan-15 12:00:00 AM	48		0	Butemba 1	KIZIBU	Kalagala	Exposed	Kamwengye	Ugandan		0		Primary		Farmer	Yes	Yes	Yes	Yes	No		Yes	Yes	Yes	No	No	Yes	RED EYES	No	Yes		Yes	Yes	No	No	No		Yes	No	Yes	No	No	Yes	No	No	No	0	No
504	25-Jan-15 12:00:00 AM	37		1	BUTAMBA 2	KIZIBU	Kalagala	Exposed	Kamwengye	Ugandan		0		None		Farmer	Yes	No	Yes	No	No		No	No	No	No	No	No		No	Yes		Yes	Yes	No	No	No		No	No	No	No	No	No	No	No	No		No
505	25-Jan-15 12:00:00 AM	23		1	Butemba II	KIZIBA	Kamwenge	Exposed	Kamwengye	Ugandan		0		Primary		Farmer	Yes	No	Yes	No	No		No	No	No	No	No	No		No	No		No	Yes	No	No	No	N	No	No	No	No	No	No	No	No	No		No
506	25-Jan-15 12:00:00 AM	43		0	Butemba 1	KIZIBA	Kamwenge	Exposed	Kamwengye	Ugandan		0		Primary		Farmer	Yes	Yes	Yes	Yes	No		Yes	Yes	Yes	Yes	Yes	No		No	Yes		No	Yes	No	No	No		Yes	No	Yes	Yes	Yes	Yes	Yes	No	No		No
507	25-Jan-15 12:00:00 AM	45		1	Butemba II	KIZIBA	Kamwenge	Exposed	Kamwengye	Ugandan		0		Primary		Farmer	Yes	No	Yes	No	No		No	No	No	No	No	No		No	Yes		No	No	No	No	No		No	No	No	No	No	No	No	No	No		No
509	25-Jan-15 12:00:00 AM	21		0	Butemba II	KIZIBA	Kamwenge	Exposed	Kamwengye	Ugandan		0		Primary		Farmer	Yes	No	Yes	Yes	No		Yes	No	No	No	No	Yes	SWEATING	No	Yes		No	No	Yes	No	No		No	No	No	No	No	No	No	No	No		No
510	25-Jan-15 12:00:00 AM	52		1	Butemba II	KIZIBA	Kamwenge	Exposed	Kamwengye	Ugandan		0		None		Farmer	Yes	No	Yes	No	No		No	No	No	No	No	No		No	Yes		Yes	No	Yes	No	No		No	No	No	No	No	No	No	No	No		No
511	25-Jan-15 12:00:00 AM	45		1	Butemba II	KIZIBA	Kamwenge	Exposed	Kamwengye	Ugandan		0		Primary		Housewife	Yes	No	Yes	No	No		Yes	Yes	No	No	No	No		No	Yes		No	Unkn	No	No	No		No	No	No	No	No	No	No	No	No	0	No
512	25-Jan-15 12:00:00 AM	27		1	Butemba II	KIZIBA	Kamwenge	Exposed	Kamwengye	Ugandan		0		Primary		Farmer	Yes	No	Yes	No	No		No	No	No	No	No	No		No	Yes		No	Unkn	No	No	No		Yes	Yes	No	Yes	Yes	Yes	Yes	Yes	No		No
513	25-Jan-15 12:00:00 AM	20		1	Butemba II	KIZIBA	Kalagala	Exposed	Kamwengye	Ugandan		0		Post-secondary		Farmer	Yes	No	Yes	Yes	No		No	No	No	No	No	No		No	No		No	No	Yes	No	No		No	No	No	No	No	No	No	No	No	0	No
514	25-Jan-15 12:00:00 AM	27		1	Butemba II	KIZIBA	Kalagala	Exposed	Kamwengye	Ugandan		0		Primary		Housewife	Yes	No	Yes	No	No		Yes	Yes	Yes	Yes	Yes	Yes	HEADACHE	No	Yes		No	No	No	Yes	No		Yes	Yes	No	No	No	No	No	No	No	0	No
515	25-Jan-15 12:00:00 AM	38		1	Butemba II	KIZIBA	Kalagala	Exposed	Kamwengye	Ugandan		0		Primary		Farmer	Yes	No	No	Yes	No		Yes	Yes	No	No	No	No		No	Yes		No	No	Yes	No	No		Yes	Yes	No	No	No	No	No	No	No	0	No
600	29-Jan-15 12:00:00 AM	38		1	Kamira	KASWA	Kamira	Non-exposed	Luwero	Ugandan		0		Secondary		others	Yes	No	Yes	Yes	No		Yes	No	Yes	No	No	No		No	Yes		No	Yes					Yes	Yes	No	No	No	No	No	No	No	0	No
601	29-Jan-15 12:00:00 AM	32		1	Kamira	KASWA	Kamira	Non-exposed	Luwero	Ugandan		0		Post-secondary		Health Worker	Yes	No	Yes	No	No		Yes	Yes	No	No	No	No		Yes	Yes		Yes	No	Yes	No	No		Yes	Yes	No	No	No	No	No	No	No	0	No
602	29-Jan-15 12:00:00 AM	46		0	Kamira	KASWA	Kamira	Non-exposed	Luwero	Ugandan		0		Primary		Farmer	Yes	No	Yes	No	No		No							No	Yes		No	Unkn					No
603	29-Jan-15 12:00:00 AM	45		0	Kamira	KASWA	Kamira	Non-exposed	Luwero	Ugandan		0		Primary		Farmer	Yes	No	Yes	No	No		No							No	No	BECAUSE I HAVE NEVER SEEN IT	No	Yes					No										No
605	29-Jan-15 12:00:00 AM	22		1	Kamira	KASWA	Kamira	Non-exposed	Luwero	Ugandan		0		Primary		Farmer	Yes	No	Yes	No	No		No	No	No	No	No	No		No	Yes		No	Yes	No	No	No		No	No	No	No	No	No	No	No	No	0	No
606	29-Jan-15 12:00:00 AM	52		1	Kamira	KASWA	Kamira	Non-exposed	Luwero	Ugandan		0		None		Trader	Yes	Yes	Yes	No	No		No							Yes	Yes		No	Yes					No										No
607	29-Jan-15 12:00:00 AM	40		1	Kamira	KASWA	Kamira	Non-exposed	Luwero	Ugandan		0		Secondary		others	Yes	Yes	Yes	No	No		Yes	Yes	No	Yes	No	No		Yes	Yes		No	No	No	Yes	No		Yes	Yes	No	No	No	No	No	No	No	0	No
608	29-Jan-15 12:00:00 AM	26		0	Kamira	KASWA	Kamira	Non-exposed	Luwero	Ugandan		0		Secondary		Farmer	Yes	No	Yes	No	No		Yes	No	No	Yes	No	No		No	Yes		No	Yes	No	No	No		Yes	Yes	No	No	No	No	No	No	No	0	No
609	29-Jan-15 12:00:00 AM	18		0	Bakatadde	NAMBERE	Kamira	Non-exposed	Luwero	Ugandan		0		Primary		Farmer	Yes	No	Yes	No	No		Yes	Yes	No	No	No	No		No	Yes		No	No	Yes	No	No		Unkn	No	No	No	No	No	No	No	No	0	No
610	29-Jan-15 12:00:00 AM	30		1	KIDDAMA	MAZZI	Kamira	Non-exposed	Luwero	Ugandan		0		Primary		Farmer	Yes	No	No	Yes	No		Unkn							No	Yes		No	No	Yes	No	No		Unkn
611	29-Jan-15 12:00:00 AM	35		0	KIDDAMA T/C	MAZZI	Kamira	Non-exposed	Luwero	Ugandan		0		Primary		Farmer	Yes	No	No	Yes	No		No							No	Yes		No	No	Yes	No	No		No
612	29-Jan-15 12:00:00 AM	34		0	Kamira	KASWA	Kamira	Non-exposed	Luwero	Ugandan		0		Secondary		Farmer	Yes	No	Yes	No	No		No							No	Yes		No	No	Yes	No	No		Yes	No	No	No	Yes	No	No	No	No	1	Yes
613	29-Jan-15 12:00:00 AM	23		0	Kamira	KASWA	Kamira	Non-exposed	Luwero	Ugandan		0		Secondary		Farmer	Yes	No	Yes	No	No		No	No	No	No	No	No		No	Yes		No	Yes	No	No	No		Yes	No	Yes	No	No	No	No	No	No	0	No
614	29-Jan-15 12:00:00 AM	56		0	Kamira	KASWA	Kamira	Non-exposed	Luwero	Ugandan		0		Secondary		others	Yes	No	Yes	No	No		No	No	No	No	No	No		No	Yes		No	Yes	No	No	No		Unkn	No	No	No	No	No	No	No	No	0	No
615	29-Jan-15 12:00:00 AM	30		1	Kamira	KASWA	Kamira	Non-exposed	Luwero	Ugandan		0		None		Housewife	No	No	No	No	No		No	No	No	No	No	No		No	Yes		No	No	No	No	No	HE/SHE STILL HAS THE DISEASE	No	No	No	No	No	No	No	No	No	0	No
616	29-Jan-15 12:00:00 AM	30		1	Kamira	KASWA	Kamira	Non-exposed	Luwero	Ugandan		0		Primary		Trader	Yes	No	Yes	No	No		Unkn	No	No	No	No	No		No	Yes		No	No	Yes	No	No		Yes	Yes	No	No	No	No	No	No	No	0	No
617	29-Jan-15 12:00:00 AM	24		0	Kirimantugo	MAZZI	Kamira	Non-exposed	Luwero	Ugandan		0		None		others	Yes	No	Yes	No	No		No							No	Yes		Yes	Yes					Yes	No	No	No	No	No	Yes	No	No	0	No
618	29-Jan-15 12:00:00 AM	20		0	Kamira	KASWA	Kamira	Non-exposed	Luwero	Ugandan		0		Primary		Farmer	Yes	No	Yes	Yes	No		Yes	Yes	No	Yes	No	No		No	Yes		Yes	No	Yes	No	No		Yes	Yes	Yes	No	No	No	No	No	No	0	No
619	29-Jan-15 12:00:00 AM	39		0	Kamira	KASWA	Kamira	Non-exposed	Luwero	Ugandan		0		Primary		Farmer	Yes	Yes	No	No	No		Unkn	No	No	No	No	No		Yes	Yes		No	No	Yes	No	No		Unkn	Yes	No	No	No	No	No	No	No	0	No
620	29-Jan-15 12:00:00 AM	18		1	Bakatadde	NAMBERE	Kamira	Non-exposed	Luwero	Ugandan		0		Secondary		Farmer	Yes	No	Yes	No	No		Yes	Yes	Yes	No	No	No		No	Yes		Yes	Yes	No	No	No		Yes	Yes	Yes	No	No	No	No	No	No	0	No
621	29-Jan-15 12:00:00 AM	50		0	Kirimantugo	MAZZI	Kamira	Non-exposed	Luwero	Ugandan		0		Primary		Farmer	Yes	No	Yes	No	No		Yes	Yes	No	No	No	No		No	Yes		Yes	Yes	Yes	No	No		No										No
622	29-Jan-15 12:00:00 AM	30		1	Kamira	KASO	Kamira	Non-exposed	Luwero	Ugandan		0		Secondary		Farmer	Yes	Yes	Yes	No	No		No							No	Yes		Yes	Yes					Yes	Yes	No	No	No	Yes	Yes	No	No	0	No
623	29-Jan-15 12:00:00 AM	28		1	Kamira	KASO	Kamira	Non-exposed	Luwero	Ugandan		0		None	N	others	Yes	No	Yes	No	No		No							No	Yes		No	No	Yes	No	No		No
625	29-Jan-15 12:00:00 AM	51		0	Kirimantugo	MAZZI	Kamira	Non-exposed	Luwero	Ugandan		0		Primary		Farmer	Yes	No	Yes	No	No		Yes	Yes	Yes	No	No	No		No	Yes		Yes	No	Yes	No	No		Yes	Yes	Yes	No	No	No	No	No	No	0	No
626	29-Jan-15 12:00:00 AM	54		0	Kirimantugo	MAZZI	Kamira	Non-exposed	Luwero	Ugandan		0		Secondary		Farmer	Yes	No	Yes	No	No		No							No	No	I JUST HEAR ABOUT IT BUT HAVE NEVER SEEN IT	Yes	Yes					No		Yes								No
627	29-Jan-15 12:00:00 AM	43		0	Kirimantugo	MAZZI	Kamira	Non-exposed	Luwero	Ugandan		0		None		Farmer	Yes	Yes	Yes	No	No		Yes	Yes	No	No	No	No		No	Yes		Yes	Unkn					Yes	No	Yes	No	No	No	No	No	No	0	No
628		32		0	Kirimantugo	MAZZI	Kamira	Non-exposed	Luwero	Ugandan		0		Primary		Farmer	Yes	No	Yes	No	No		Yes	Yes	No	No	No	No		No	Yes		No	Yes					Unkn
629		35		0	Kirimantugo	MAZZI	Kamira	Non-exposed	Luwero	Ugandan		0		Primary		Farmer	Yes	No	No	Yes	No		Unkn							No	Yes		Yes	No	Yes	No	No		Unkn										No
630	29-Jan-15 12:00:00 AM	33		0	Kirimantugo	MAZZI	Kamira	Non-exposed	Luwero	Ugandan		0		Secondary		Farmer	Yes	No	Yes	No	No		No							No	Yes		No	No	Yes	No	No		No										No
631	29-Jan-15 12:00:00 AM	22		1	Kirimantugo	MAZZI	Kamira	Non-exposed	Luwero	Ugandan		0		Primary		Farmer	Yes	No	Yes	No	No		No							No	Yes		No	Yes					No										No
632	29-Jan-15 12:00:00 AM	30		1	Kirimantugo	MAZZI	Kamira	Non-exposed	Luwero	Ugandan		0		Primary		Farmer	Yes	No	Yes	No	No		No							No	Yes		No	No	Yes	No	No		No										No
633	29-Jan-15 12:00:00 AM	30		0	Kirimantugo	MAZZI	Kamira	Non-exposed	Luwero	Ugandan		0		Primary		Farmer	Yes	No	Yes	No	No		Yes	No	Yes	No	No	No		No	Yes		No	Yes	No	No	No		Yes	Yes	Yes	Yes	Yes	Yes	No	Yes	No		No
634	29-Jan-15 12:00:00 AM	19		1	Kirimantugo	MAZZI	Kamira	Non-exposed	Luwero	Ugandan		0		Secondary		Health Worker	Yes	No	Yes	No	No		No							No	Yes		No	No	Yes	No	No		No	No	No	No	No	No	No	No	No		No
635	29-Jan-15 12:00:00 AM	27		1	Kirimantugo	MAZZI	Kamira	Non-exposed	Luwero	Ugandan		0		None		Trader	Yes	No	Yes	No	No		No							No	No	BECAUSE I HAVE NEVER SEEN ONE WITHOUT	No	No	Yes	No	No		No										No
636	29-Jan-15 12:00:00 AM	60		0	Kirimantugo	MAZZI	Kamira	Non-exposed	Luwero	Ugandan		0		Primary		Farmer	Yes	Yes	No	No	No		No							No	Yes		No	Unkn					No
637	29-Jan-15 12:00:00 AM	27		1	Kirimantugo	MAZZI	Kamira	Non-exposed	Luwero	Ugandan		0		Primary		Farmer	No						No							No	Unkn		No	No	No	No	Yes	THE PATIENT HAS NO ENERGY	No
638	29-Jan-15 12:00:00 AM	35		1	Kirimantugo	MAZZI	Kamira	Non-exposed	Luwero	Ugandan		0		Primary		Farmer	Yes	No	Yes	No	No		No							No	Yes		No	Unkn					Yes	Yes	No	No	Yes	Yes	Yes	Yes	No		No
639	29-Jan-15 12:00:00 AM	23		1	Kirimantugo	MAZZI	Kamira	Non-exposed	Luwero	Ugandan		0		None		Farmer	Yes	Yes	No	No	No		No							No	Yes		No	No	Yes	No	No		No
640	29-Jan-15 12:00:00 AM	28		1	Kirimantugo	MAZZI	Kamira	Non-exposed	Luwero	Ugandan		0		Primary		Farmer	Yes	No	Yes	No	No		No	No	No	No	No	No		No	Unkn		No	Unkn	No	No	No		No	No	No	No	No	No	No	No	No	0	No
641	29-Jan-15 12:00:00 AM	31		1	Kirimantugo	MAZZI	Kamira	Non-exposed	Luwero	Ugandan		0		Primary		Farmer	No						Unkn							No	Yes		No	No	Yes	No	No		No										No
642	29-Jan-15 12:00:00 AM	15		0	Bakatadde	NAMBERE	Kamira	Non-exposed	Luwero	Ugandan		0		Secondary		student	Yes	No	Yes	No	Yes	T.V	Yes	Yes	No	No	No	No		No	Yes		No	Yes	No	No	No		Yes	No	No	No	Yes	No	No	No	No	1	No
643	29-Jan-15 12:00:00 AM	42		1	Bakatadde	NAMBERE	Kamira	Non-exposed	Luwero	Ugandan		0		Primary		Farmer	Yes	No	Yes	No	No		Unkn	No	No	No	No	No		No	Yes		No	No	Yes	No	No		Yes	Yes	No	No	No	No	No	No	No	0	No
644	29-Jan-15 12:00:00 AM	20		0	Bakatadde	NAMBERE	Kamira	Non-exposed	Luwero	Ugandan		0		Secondary		student	Yes	No	Yes	No	No		No	No	No	No	No	No		No	Yes		No	No	Yes	No	No		Yes	No	Yes	No	No	No	No	No	No	0	No
645	29-Jan-15 12:00:00 AM	26		0	Bakatadde	NAMBERE	Kamira	Non-exposed	Luwero	Ugandan		0		Primary		others	Yes	No	Yes	No	No		No	No	No	No	No	No		No	Yes		No	No	Yes	No	No		Yes	Yes	Yes	Yes	Yes	Yes	Yes	Yes	Yes	1	No
646	29-Jan-15 12:00:00 AM	19		1	Bakatadde	NAMBERE	Kamira	Non-exposed	Luwero	Ugandan		0		Secondary		Housewife	Yes	No	Yes	No	No		Yes	Yes	No	No	Yes	No		Yes	Yes		No	Yes	No	No	No		Yes	No	Yes	No	No	No	No	No	No	0	No
647	29-Jan-15 12:00:00 AM	23		0	Bakatadde	NAMBERE	Kamira	Non-exposed	Luwero	Ugandan		0		None	UNIVERSITY	student	Yes	No	Yes	No	No		Yes	Yes	No	Yes	Yes	No		No	Yes		Yes	Yes	No	No	No		Yes	Yes	No	No	No	No	No	No	No	0	No
648	29-Jan-15 12:00:00 AM			1	Bakatadde	NAMBERE	Kamira	Non-exposed	Luwero	Ugandan		0		Primary		Farmer	Yes	No	Yes	No	No		No	No	No	No	No	No		No	Yes		No	No	Yes	No	No		Unkn	No	No	No	No	No	No	No	No		No
649	29-Jan-15 12:00:00 AM	15		0	Bakatadde	NAMBERE	Kamira	Non-exposed	Luwero	Ugandan		0		Primary		student	Yes	No	Yes	No	Yes	TEACHERS AT SCHOOL	Unkn	No	No	No	No	No		No	Yes		No	No	Yes	No	No		Unkn	No	No	No	No	No	No	No	No		No
650	30-Jan-15 12:00:00 AM	47		1	KIBAJWE	DEGEYA	Kalagala	Non-exposed	Luwero	Ugandan		0		Secondary		Farmer	Yes	Yes	No	No	No		Yes	Yes	Yes	Yes	No	Yes	HEADACHE, SWEATING	No	Yes		Yes	No	Yes	No	No		Yes	Yes	No	No	Yes	No	No	No	No	1	No
651	29-Jan-15 12:00:00 AM	18		0	KIWANURA		Kamira	Non-exposed	Luwero	Ugandan		0		Primary		Farmer	Yes	No	Yes	No	No		No	No	No	No	No	No		No	Yes		No	No	Yes	No	No		Yes	No	No	No	No	No	No	No	Yes	ANIMALS	No
652		40		1	Bakatadde	NAMBELE	Kamira	Non-exposed	Luwero	Ugandan		0		Primary		Farmer	Yes	No	Yes	No	Yes	VILLAGERS	Yes	No	Yes	No	No	Yes	RED EYES	No	Yes		Yes	No	Yes	No	No		Yes	Yes	No	No	No	No	No	No	No		No
653	30-Jan-15 12:00:00 AM	22		0	KIBAJWE	DEGENG	Kalagala	Non-exposed	Luwero	Ugandan		0		Secondary		student	Yes	No	Yes	No	No	T.V	Yes	No	Yes	Yes	Yes	No		No	Yes		Yes	Yes	No	No	No		Yes	Yes	No	Yes	No	No	No	No	No	0	No
654	29-Jan-15 12:00:00 AM	18		0	Bakatadde	NAMBERE	Kamira	Non-exposed	Luwero	Ugandan		0		Primary		Housewife	Yes	No	Yes	No	No		Yes	Yes	No	No	No	No		No	No	I HAVE NEVER SEEN IT	Yes	No	Yes	No	No	N	Yes	Yes	Yes	No	Yes	Yes	Yes	Yes	No		No
655		28		0	Bakatadde	NAMBERE	Kamira	Non-exposed	Luwero	Ugandan		0		Secondary		Farmer	Yes	No	Yes	No	No		No	No	No	No	No	No		No	Yes		No	No	No	No	No		No	No	No	No	No	No	No	No	No		No
656	29-Jan-15 12:00:00 AM	35		0	Bakatadde	NAMBEENE	Kamira	Non-exposed	Luwero	Ugandan		0		Primary		Farmer	Yes	No	Yes	No	No		No	No	No	No	No	No		No	Unkn		No	Yes	No	No	No		Yes	No	Yes	No	No	No	Yes	No	No		No
657	30-Jan-15 12:00:00 AM	22		0	KIBAJWE	DEGEYA	Kalagala	Non-exposed	Luwero	Ugandan		0		Primary		Farmer	Yes	No	Yes	No	No		No	No	Yes	No	Yes	No		No	Yes		No	Yes	No	No	No		Yes	No	Yes	No	No	No	No	No	No	0	No
658	30-Jan-15 12:00:00 AM	32		0	KIBAJWE	DEGEYA	Kalagala	Non-exposed	Luwero	Ugandan		0		Primary		Farmer	Yes	No	Yes	No	No		Yes	Yes	Yes	No	Yes	Yes		No	Yes		No	No	Yes	No	No		Yes	Yes	No	No	No	No	No	No	No	0	No
659	30-Jan-15 12:00:00 AM	25		1	KIBAJWE	DEGEYA	Kalagala	Non-exposed	Luwero	Ugandan		0		Primary		Housewife	Yes	No	Yes	No	No		Yes	Yes	No	No	No	No		No	Yes		No	No	Yes	No	No		Yes	Yes	No	No	No	No	No	No	No	0	No
660	30-Jan-15 12:00:00 AM	22		0	KIBAJWE	DEGEYA	Kalagala	Non-exposed	Luwero	Ugandan		0		Secondary		Farmer	Yes	No	Yes	No	No		Yes	No	No	Yes	No	No		No	Yes		Yes	Yes	No	No	No		Yes	No	No	No	No	No	Yes	No	No	0	No
661	25-Jan-15 12:00:00 AM	31		0	Bakatadde	NAMBERE	Kamira	Non-exposed	Luwero	Ugandan		0		Primary		others	Yes	No	Yes	No	No		Yes	Yes	No	No	No	No		No	Yes		No	No	Yes	No			Yes	Yes	No	No	No	No	No	No	No	0	No
662	29-Jan-15 12:00:00 AM	23		0	Bakatadde	NAMBERE	Kamira	Non-exposed	Luwero	Ugandan		0		Secondary		Farmer	Yes	No	Yes	No	No		Yes	Yes	No	No	No	No		No	Yes		Yes	No	Yes	No	No		Yes	Yes	No	No	Yes	No	No	No	No		No
663	29-Jan-15 12:00:00 AM	37		1	Bakatadde	NAMBELE	Kamira	Non-exposed	Luwero	Ugandan		0		Primary		Farmer	Yes	No	Yes	No	No		Yes	Yes	No	No	No	No		No	Yes		No	Yes	No	No	No		Yes	Yes	No	No	No	No	No	No	No		No
665	29-Jan-15 12:00:00 AM	36		1	Bakatadde	NAMBERE	Kamira	Non-exposed	Luwero	Ugandan		0		Primary		Housewife	Yes	No	Yes	Yes	No		Yes	Yes	No	No	No	No		Yes	Yes		No	No	Yes	No	No		Yes	Yes	No	No	No	No	No	No	No	0	No
666		38		1	Bakatadde	NAMBERE	Kamira	Non-exposed	Luwero	Ugandan		0		Secondary		Housewife	Yes	No	Yes	No	No		No	No	No	No	No	No		No	Yes		No	Yes	No	No	No		Yes	No	No	No	Yes	No	No	No	No		No
667	29-Jan-15 12:00:00 AM	17		1	Bakatadde	NAMBERE	Kamira	Non-exposed	Luwero	Ugandan		0		Secondary		student	Yes	No	No	No	Yes	TEACHERS	No	No	No	No	No	No		No	Yes		No	No	Yes	No	No		No	No	No	No	No	No	No	No	No	0	No
668		18		0	Bakatadde	NAMBERE	Kamira	Non-exposed	Luwero	Ugandan		0		Primary		Farmer	Yes	No	Yes	No	No		Yes	Yes	Yes	No	No	No		No	No		Yes	Yes	No	No	No		Unkn	No	No	No	No	No	No	No	No		No
669	30-Jan-15 12:00:00 AM	54		1	KIBAJWE	DEGEYA	Kalagala	Non-exposed	Luwero	Ugandan		0		Primary		Farmer	Yes	No	Yes	No	No		No	No	No	No	No	No		No	Yes	BECAUSE IT KILLS PEOPLE	No	No	Yes	No	No		No	No	No	No	No	No	No	No	No		No
670	30-Jan-15 12:00:00 AM	51		1	KIBAJWE	DEGEYA	Kalagala	Non-exposed	Luwero	Ugandan		0		Primary		Farmer	Yes	Yes	No	No	No		No	No	No	No	No	No		No	Yes		No	No	Yes	No	No		No	No	No	No	No	No	No	No	No	0	No
671	30-Jan-15 12:00:00 AM	60		1	Senyomo A	KIREKU	Kikyusa	Non-exposed	Luwero	Ugandan		0		None		Farmer	Yes	No	Yes	No	No		No							No	Yes		No	No	Yes	No	No		No										No
672	30-Jan-15 12:00:00 AM	60		1	Senyomo A	KIREVU	Kicuzi	Non-exposed	Luwero	Ugandan		0		None		Farmer	Yes	No	Yes	No	No		No							No	Yes		No	Unkn					No										No
673	30-Jan-15 12:00:00 AM	48		0	GambilanaA	WABUSAANA	Kikyusa	Non-exposed	Luwero	Ugandan		0		Secondary		Farmer	Yes	No	Yes	No	No		Yes	No	No	Yes	Yes	No		No	Yes		No	No	Yes	Yes	No		No										No
674	30-Jan-15 12:00:00 AM	71		1	Gambilana A	WASAANA	Kikyusa	Non-exposed	Luwero	Ugandan		0		None		student	Yes	Yes	Yes	No	No		No							No	Yes		No	Yes					No										No
675	30-Jan-15 12:00:00 AM	80		1	KYALI	NABUSANA	Kicuzi	Non-exposed	Luwero	Ugandan		0		None		Farmer	No						No							No	Unkn		No	No	Yes	No	No		No										No
676	30-Jan-15 12:00:00 AM	49		1	Senyomo A	KIREKU	Kikyusa	Non-exposed	Luwero	Ugandan		0		None		Farmer	Yes	No	Yes	No	No		No							No	Yes		No	No	Yes	No	No	N	No										No
677	30-Jan-15 12:00:00 AM	44		0	GambilanaA	WABUSAANA	Kikyusa	Non-exposed	Luwero	Ugandan		0		None		Farmer	Yes	No	Yes	No	No		No							No	Yes		Yes	Yes					No										No
678	30-Jan-15 12:00:00 AM	43		1	GambilanaA	WABUSALA	Kikyusa	Non-exposed	Luwero	Ugandan		0		None		Farmer	Yes	No	Yes	No	No		No							No	Yes		Yes	Yes					No										No
679	30-Jan-15 12:00:00 AM	52		1	GambilanaA	WABUSALA	Kikyusa	Non-exposed	Luwero	Ugandan		0		Primary		Farmer	Yes	No	Yes	No	No		No							No	Yes		No	Yes					No										No
680	30-Jan-15 12:00:00 AM	56		1	GambilanaA	WABUSANA	Kikyusa	Non-exposed	Luwero	Ugandan		0		Primary		Farmer	Yes	No	Yes	No	No		No	No	No	No	No	No		No	Yes		No	Yes	No	No	No	N	No	No	No	No	No	No	No	No	No		No
681	30-Jan-15 12:00:00 AM	39		1	Misanje	NANKANYA	Kikyusa	Non-exposed	Luwero	Ugandan		0		None		Farmer	Yes	No	Yes	No	No		No							No	Yes		No	No	Yes	No	No		No										No
682	30-Jan-15 12:00:00 AM	58		0	Senyomo A	KIREKU	Kikyusa	Non-exposed	Luwero	Ugandan		0		Secondary		Farmer	Yes	No	Yes	No	No		No							No	Yes		Yes	No	Yes	No	No		Yes	Yes	No	No	No	Yes	Yes	No	No	0
683	30-Jan-15 12:00:00 AM	29		1	Senyomo A	KIREKU	Kikyusa	Non-exposed	Luwero	Ugandan		0		Primary		Farmer	Yes	No	Yes	No	No		No							No	Yes		No	No	Yes	No	No		Yes	No	Yes	No	No	No	No	No	No	0	No
684	30-Jan-15 12:00:00 AM	57		1	Senyomo A	KIREKU	Kikyusa	Non-exposed	Luwero	Ugandan		0		Primary		Farmer	Yes	No	Yes	No	No		Yes	No	No	Yes	No	No		No	Yes		No	No	Yes	No	No		Yes	No	No	No	No	No	No	No	No	WATER FLOODING	No
685	30-Jan-15 12:00:00 AM	38		1	Senyomo A	KIREKU	Kikyusa	Non-exposed	Luwero	Ugandan		0		Secondary		Farmer	Yes	No	Yes	No	No		Yes	Yes	Yes	Yes	Yes	No		Yes	Yes		Yes	Yes	No	No	No		Yes	Yes	No	No	Yes	Yes	Yes	No	No		No
686	30-Jan-15 12:00:00 AM	30		0	SENYOMO A	KIREKU	Kikyusa	Non-exposed	Luwero	Ugandan		0		Secondary		others	Yes	Yes	No	No	No		Yes	Yes	No	Yes	Yes	No		Yes	Yes		Yes	Yes					Yes	Yes	No	No	Yes	Yes	Yes	No	No		No
687	30-Jan-15 12:00:00 AM	42		1	Misanje	WANKANYA	Kikyusa	Non-exposed	Luwero	Ugandan		0		Secondary		Farmer	Yes	No	Yes	No	No		No							No	Yes		No	Yes					Yes	Yes	No	No	Yes	Yes	Yes	No	No
688	30-Jan-15 12:00:00 AM	22		0	NSANGI	WANKANYA	Kikyusa	Non-exposed	Luwero	Ugandan		0		None		others	Yes	No	Yes	No	No		No							Yes	Yes		Yes	Yes					No
689	30-Jan-15 12:00:00 AM	50		1	Misanje	WANKANYA	Kikyusa	Non-exposed	Luwero	Ugandan		0		Primary		Farmer	Yes	No	Yes	No	No		Yes	Yes	Yes	No	No	No		Yes	Yes		Yes	Yes					Yes	Yes	No	No	No	No	Yes	No	No	0	No
690	30-Jan-15 12:00:00 AM	65		0	Misanje	WANKANYA	Kikyusa	Non-exposed	Luwero	Ugandan		0		None		Farmer	Yes	No	Yes	No	No		No							No	Yes		Yes	No	Yes	No	No		No										No
691	30-Jan-15 12:00:00 AM	26		1	GambilanaA	WABUSAANA	Kikyusa	Non-exposed	Luwero	Ugandan		0		Primary		Farmer	Yes	No	Yes	No	No		No							No	Yes		No	No	Yes	No	No		No										No
692	30-Jan-15 12:00:00 AM	45		0	Senyomo A	KIREKU	Kikyusa	Non-exposed	Luwero	Ugandan		0		Primary		Farmer	Yes	Yes	No	No	No		Unkn	No	No	No	No	No		No	Yes		No	No	Yes	No	No		Yes	No	No	No	Yes	No	No	No	No		No
693	30-Jan-15 12:00:00 AM	25		0	Senyomo A	KIREKU	Kikyusa	Non-exposed	Luwero	Ugandan		0		Primary		Farmer	Yes	No	Yes	No	No		No	No	No	No	No	No		No	Yes		No	No	No	No	No		No	No	No	No	No	No	No	No	No		No
694	30-Jan-15 12:00:00 AM	43		1	Senyomo A	KIREKU	Kikyusa	Non-exposed	Luwero	Ugandan		0		Primary		Housewife	Yes	No	Yes	No	No		No							No	Yes		No	No	No	Yes	No		Unkn										No
695	30-Jan-15 12:00:00 AM	23		0	Senyomo A	KILEKU	Kicuzi	Non-exposed	Luwero	Ugandan		0		Secondary		others	Yes	No	Yes	No	No		No							No	Yes		Yes	No	Yes	No	No		No										No
696	30-Jan-15 12:00:00 AM	60		1	Misanje	WANKANYA	Kikyusa	Non-exposed	Luwero	Ugandan		0		None		Farmer	Yes	No	Yes	No	No		Yes	Yes	No	Yes	No	No		No	Yes		No	No	Yes	No	No		Yes	Yes	No	No	No	No	Yes	No	No	0	No
697	30-Jan-15 12:00:00 AM	35		1	Misanje	WANKANYA	Kikyusa	Non-exposed	Luwero	Ugandan		0		None		Farmer	Yes	No	Yes	No	No		Yes	No	No	Yes	Yes	No		No	Yes		Yes	Unkn					No
698	30-Jan-15 12:00:00 AM	24		1	Misanje	WANKANYA	Kikyusa	Non-exposed	Luwero	Ugandan		0		Secondary		Health Worker	Yes	No	Yes	No	No		Yes	No	No	Yes	Yes	No		No	Yes		Yes	Yes					Yes	No	No	No	No	No	Yes	No	Yes	NO PPES
699	30-Jan-15 12:00:00 AM	40		1	Misanje	WANKANYA	Kikyusa	Non-exposed	Luwero	Ugandan		0		Primary		Farmer	Yes	No	Yes	No	No		No							No	Yes		Yes	No	Yes	No	No		No
700	30-Jan-15 12:00:00 AM	66		1	Misanje	WANKANYA	Kikyusa	Non-exposed	Luwero	Ugandan		0		None		Farmer	Yes	No	Yes	No	No		No							No	Yes		No	No	Yes	No	No		No										No
701	30-Jan-15 12:00:00 AM	50		0	GambilanaA	WABUSANA	Kikyusa	Non-exposed	Luwero	Ugandan		0		Secondary		butcher	Yes	No	Yes	No	No		Yes	Yes	No	Yes	Yes	No		Yes	Yes		Yes	Yes					Yes	Yes	No	No	No	No	No	No	No		No
702	30-Jan-15 12:00:00 AM	20		0	GambilanaA	WABUSANA	Kikyusa	Non-exposed	Luwero	Ugandan		0		Secondary		Farmer	Yes	No	Yes	No	No		No							No	Yes		No	No	Yes	No	No		No										No
703	30-Jan-15 12:00:00 AM	40		1	GambilanaA	WABUSANA	Kikyusa	Non-exposed	Luwero	Ugandan		0		Primary		Farmer	Yes	No	Yes	No	No		No							No	Yes		No	Yes					Yes	No	No	No	No	No	No	No	Yes	DIRTNESS	No
704	30-Jan-15 12:00:00 AM	29		0	GambilanaA	WABUSANA	Kikyusa	Non-exposed	Luwero	Ugandan		0		Secondary		others	Yes	No	Yes	No	No		No							No	Yes		No	No	Yes	No	No		No										No
705	30-Jan-15 12:00:00 AM	38		1	GambilanaA	WABUSANO	Kikyusa	Non-exposed	Luwero	Ugandan		0		Secondary		Farmer	Yes	No	Yes	No	No		Yes	Yes	No	Yes	No	No		No	Yes		Yes	No	Yes	No	No		No
706	30-Jan-15 12:00:00 AM	35		1	GAMBILANO	WABUSALA	Kikyusa	Non-exposed	Luwero	Ugandan		0		None		Farmer	Yes	No	Yes	No	No		No							No	Yes		No	No	Yes	No	No		No
707	30-Jan-15 12:00:00 AM	19		0	GambilanaA	WABUSAANA	Kikyusa	Non-exposed	Luwero	Ugandan		0		Secondary		Farmer	Yes	No	Yes	No	No		No							No	Yes		No	Yes					Yes	No	No	No	No	No	Yes	No	No	0	No
708	30-Jan-15 12:00:00 AM	30		1	Gambilana A	WABUSUNA	Kikyusa	Non-exposed	Luwero	Ugandan		0		None		Trader	Yes	No	Yes	No	No		No							No	Yes		No	Yes					No
709	30-Jan-15 12:00:00 AM	27		0	KYALI	BUSANA	Kicuzi	Non-exposed	Luwero	Ugandan		0		None		Farmer	Yes	No	Yes	No	No		No							No	Yes		No						No
710	30-Jan-15 12:00:00 AM	58		0	GambilanaA	WABUSAANA	Kikyusa	Non-exposed	Luwero	Ugandan		0		Primary		Farmer	Yes	No	Yes	No	Yes	NEWS PAPERS	No							No	Yes		Yes	Yes					No
711	30-Jan-15 12:00:00 AM	30		0	Senyomo A	KILEKU	Kikyusa	Non-exposed	Luwero	Ugandan		0		None		Farmer	Yes	No	Yes	Yes	No		No	No	No	No	No	No		No	Yes	N	Yes	Yes					No										No
712	30-Jan-15 12:00:00 AM	67		1	Senyomo A	KILEKU	Kikyusa	Non-exposed	Luwero	Ugandan		0		Primary		Farmer	Yes	No	Yes	No	No		No	No	No	No	No	No		No	Yes		No	No	Yes	No	No		No	No	No	No	No	No	No	No	No		No
713	30-Jan-15 12:00:00 AM	37		0	Senyomo A	KILEKU	Kikyusa	Non-exposed	Luwero	Ugandan		0		Primary		others	Yes	No	Yes	No	No		No							No	Yes		No	Yes					No										No
714	30-Jan-15 12:00:00 AM	48		1	Senyomo A	KIREKU	Kikyusa	Non-exposed	Luwero	Ugandan		0		Primary		Farmer	Yes	No	Yes	No	No		No							No	Yes		No	Yes					No										No
715	30-Jan-15 12:00:00 AM	38		0	GambilanaA	WABASAANA	Kikyusa	Non-exposed	Luwero	Ugandan		0		Primary		Farmer	Yes	No	Yes	No	No		No							No	Yes		No	Yes					Yes	No	Yes	No	No	No	No	No	No		No
716	30-Jan-15 12:00:00 AM	53		1	KYALI	BUSANA	Kicuzi	Non-exposed	Luwero	Ugandan		0		Secondary		Trader	Yes	No	Yes	No	No		No							No	Yes		No	No	Yes	No	No		No										No
717	30-Jan-15 12:00:00 AM			0	Senyomo A	KIREKU	Kikyusa	Non-exposed	Luwero	Ugandan		0		Primary		Farmer	Yes	Yes	Yes	No	No		Yes	Yes	No	Yes	Yes	No		Yes	Yes		No	No	No	Yes	No		Yes	Yes	No	No	No	No	No	No	No	0	No
718	30-Jan-15 12:00:00 AM	32		1	Senyomo A	KIREKU	Kikyusa	Non-exposed	Luwero	Ugandan		0		Primary		Farmer	Yes	No	Yes	No	No		No							No	Yes		No	No	No	Yes	No		No										No
719	30-Jan-15 12:00:00 AM	72		0	Senyomo A	RUREKA	Kikyusa	Non-exposed	Luwero	Ugandan		0		Primary		Farmer	Yes	No	Yes	No	No		Unkn							No	Yes		No	No	Yes	No	No		Unkn										No
720	30-Jan-15 12:00:00 AM	41		1	GambilanaA	WABUSANA	Kikyusa	Non-exposed	Luwero	Ugandan		0		Primary		Farmer	Yes	No	Yes	No	No		Yes	Yes	Yes	No	No	Yes	SWEATINT	No	Yes		No	Yes					No										No
721	30-Jan-15 12:00:00 AM	25		1	Senyomo A	KILEKU	Kikyusa	Non-exposed	Luwero	Ugandan		0		Secondary		Farmer	Yes	No	Yes	No	No		No	No	No	No	No	No		No	Yes		Yes	No	Yes	No	No		Yes	Yes	No	No	No	No	No	No	No	DIRT	No
721	30-Jan-15 12:00:00 AM	47		1	KIBAJWE	DEGEYA	Kalagala	Non-exposed	Luwero	Ugandan		0		Primary		Farmer	Yes	No	Yes	No	No		No	No	No	No	No	No		No	Yes		Yes	Yes	No	No	No		Yes	Yes	No	No	No	No	No	No	No	SHARING FRUITS WITH BATS	No
722	30-Jan-15 12:00:00 AM	42		1	Senyomo A	KIREKU	Kikyusa	Non-exposed	Luwero	Ugandan		0		Primary		Farmer	Yes	No	Yes	No	No		No							No	Yes		No	No	Yes	No	No		No										No
722	30-Jan-15 12:00:00 AM	63		1	KIBAJWE	DEGEYA	Kalagala	Non-exposed	Luwero	Ugandan		0		Primary		Farmer	Yes	No	Yes	No	No		No	No	No	No	No	No		No	Yes		No	No	No	No	No		No	No	No	No	No	No	No	No	No	0	No
723	30-Jan-15 12:00:00 AM	70		1	KIBAJWE	DEGEYA	Kalagala	Non-exposed	Luwero	Ugandan		0		Primary		Farmer	Yes	No	Yes	No	No		No	No	No	No	No	No		No	Unkn		No	No	No	No	No		No	No	No	No	No	No	No	No	No	0	No
723	30-Jan-15 12:00:00 AM			1	Misanje	WANKANYA	Kikyusa	Non-exposed	Luwero	Ugandan		0		Secondary		Farmer	Yes	No	Yes	No	No		No							No	Yes		No	Yes					No
724	30-Jan-15 12:00:00 AM			1	Misanje	WANKANYA	Kikyusa	Non-exposed	Luwero	Ugandan		0		Primary		Housewife	Yes	No	Yes	No	No		Unkn							No	Yes		No	No	Yes	No	No		Unkn										No
724	30-Jan-15 12:00:00 AM	60		1	KALAGI	DEGEYA	Kalagala	Non-exposed	Luwero	Ugandan		0		Primary		Farmer	Yes	No	Yes	No	No		No	No	No	No	No	No		No	Yes		No	Yes	No	No	No		No	Yes	No	No	Yes	No	Yes	No	No		No
725	30-Jan-15 12:00:00 AM	18		1	Misanje	WANKANYA	Kikyusa	Non-exposed	Luwero	Ugandan		0		Primary		Farmer	Yes	No	Yes	No	No		Yes	No	No	Yes	Yes	No		No	Yes		No	Yes					Yes										No
725	30-Jan-15 12:00:00 AM	29		1	KAKYI	DEGEYA	Kalagala	Non-exposed	Luwero	Ugandan		0		Secondary		Farmer	Yes	No	Yes	No	No		No	No	No	No	No	No		No	Yes		No	No	No	Yes	No		Yes	Yes	Yes	No	No	No	No	No	No	0	No
726	30-Jan-15 12:00:00 AM	53		1	Misanje	WANKANYA	Kikyusa	Non-exposed	Luwero	Ugandan		0		Primary		Farmer	Yes	No	Yes	No	No		No							No	Yes		No	Yes					Unkn										No
726	30-Jan-15 12:00:00 AM	16		1	KALAGI	DDEGEYA	Kalagala	Non-exposed	Luwero	Ugandan		0		Secondary		student	Yes	No	Yes	No	No		No	No	No	No	No	No		No	Unkn		No	No	Yes	No	No		No	No	No	No	No	No	No	No	No		No
727	30-Jan-15 12:00:00 AM	27		1	Misanje	WANKANYA	Kikyusa	Non-exposed	Luwero	Ugandan		0		Primary		Farmer	Yes	No	Yes	No	No		No							No	No		Yes	No	Yes	No	No		No										No
727	30-Jan-15 12:00:00 AM	19		1	KALAGI	DEGEYA	Kalagala	Non-exposed	Luwero	Ugandan		0		Secondary		Farmer	Yes	No	Yes	No	No		Yes	Yes	No	Yes	Yes	No		No	Yes	BECAUSE ITS BEING ANNOUNCED ON RADIO	No	No	No	No	No		Yes	Yes	Yes	No	No	Yes	No	No	No		No
728	30-Jan-15 12:00:00 AM	21		1	Misanje	WANKANYA	Kikyusa	Non-exposed	Luwero	Ugandan		0		Primary		Farmer	Yes	No	Yes	No	No		No							No	Yes		No	Yes					No										No
728	30-Jan-15 12:00:00 AM	17		1	KALAGI	DDEGEYA	Kalagala	Non-exposed	Luwero	Ugandan		0		Secondary		student	Yes	No	Yes	No	No		Yes	Yes	No	Yes	Yes	No		No	Yes	BECAUSE IT WAS IN BOMBO	No	Yes	No	No	No		Yes	Yes	Yes	No	Yes	No	No	No	No		No
729	30-Jan-15 12:00:00 AM	60		1	Misanje	WANKANYA	Kikyusa	Non-exposed	Luwero	Ugandan		0		None		Farmer	Yes	No	Yes	No	No		Unkn							No	Yes		No	No	No	Yes	No		Unkn										No
729	30-Jan-15 12:00:00 AM	52		0	Kyampisi	KAYINDU	Kalagala	Non-exposed	Luwero	Ugandan		0		Secondary		Farmer	Yes	No	Yes	No	No		No	No	No	No	No	No		No	Yes		Yes	No	No	No	Yes	FEAR THAT SHE DIDNT GET CURED WELL	No	No	No	No	No	No	No	No	No		No
730	30-Jan-15 12:00:00 AM	15		1	Misanje	WANKANYA	Kikyusa	Non-exposed	Luwero	Ugandan		0		Primary		others	Yes	No	Yes	No	No		No							No	Yes		No	No	Yes	No	No		Unkn										No
730	30-Jan-15 12:00:00 AM	46		0	Kyampisi	KAYINDU	Kalagala	Non-exposed	Luwero	Ugandan		0		Primary		Farmer	Yes	No	Yes	No	No		Yes	No	Yes	Yes	Yes	No		Yes	Yes		Yes	Yes	No	No	No		Yes	No	Yes	No	No	No	No	No	No		No
731	30-Jan-15 12:00:00 AM	35		0	KALAGI	DEGEYA	Kalagala	Non-exposed	Luwero	Ugandan		0		Primary		Farmer	Yes	Yes	Yes	No	No		Yes	Yes	No	No	No	No		Yes	Yes	IT HAS EVER OCCURED IN OUR DISTRICT	Yes	Yes	No	No	No		Yes	Yes	No	No	Yes	Yes	Yes	No	No		No
732	30-Jan-15 12:00:00 AM	31		0	KALAGI	DEGEYA	Kalagala	Non-exposed	Luwero	Ugandan		0		Primary		Farmer	Yes	No	Yes	No	Yes	AT HEALTH UNITS	No	No	No	No	No	No		No	Yes		No	Yes	No	No	No		No	No	No	No	No	No	No	No	No	0	No
733	30-Jan-15 12:00:00 AM	15		0	KALAGI	DDEGEYA	Kalagala	Non-exposed	Luwero	Ugandan		0		Secondary		Trader	Yes	No	Yes	No	Yes	AT SCHOOL	Yes	Yes	No	No	No	No		No	Yes		Yes	No	No	No	Yes	MIGHT NOT HAVE CURED PROPERLY	Yes	Yes	No	No	No	Yes	No	No	No		No
734	30-Jan-15 12:00:00 AM	20		0	KALAGI	DDEGEYA	Kalagala	Non-exposed	Luwero	Ugandan		0		Secondary		others	Yes	No	Yes	No	Yes	TV	Yes	No	No	No	Yes	No		No	Yes		Yes	No	Yes	No	No		Yes	No	No	No	No	No	No	No	Yes	NOT USING LATRINE, EATING DIRTY FOOD	No
735	30-Jan-15 12:00:00 AM	21		0	KALAGI	DDEGEYE	Kalagala	Non-exposed	Luwero	Ugandan		0		Primary		others	Yes	No	No	No	Yes	COMMUNITY MEMBERS	Yes	No	No	No	No	Yes	ACUTE SICKNESS	No	Yes		Yes	Yes	No	No	No		Yes	No	Yes	No	No	No	No	No	No		No
736	30-Jan-15 12:00:00 AM	35		1	KALAGI	DDEGEYA	Kalagala	Non-exposed	Luwero	Ugandan		0		Primary		Farmer	Yes	No	No	No	Yes	COMMUNITY MEMBERS	No	No	No	No	No	No		No	Yes		No	Yes	No	No	No	N	No	No	No	No	No	No	No	No	No		No
737	30-Jan-15 12:00:00 AM	41		0	Kyampisi	KAYINDU	Kalagala	Non-exposed	Luwero	Ugandan		0		Primary		Farmer	Yes	No	Yes	No	No		No	No	No	No	No	No		Yes	Yes	BECAUSE IT KILLS	Yes	Yes	No	No	No		No	No	No	No	No	No	No	No	No		No
738	30-Jan-15 12:00:00 AM	74		1	KALAFI	DEGAYA	Kalagala	Non-exposed	Luwero	Ugandan		0		Primary		Farmer	Yes	No	No	No	Yes	POSTER	Yes	Yes	No	No	No	No		No	Yes		No	Unkn	No	No	No		No	No	No	No	No	No	No	No	No		No
739	30-Jan-15 12:00:00 AM	60		1	KALAGI	DEGEYA	Kalagala	Non-exposed	Luwero	Ugandan		0		Primary		Farmer	Yes	No	Yes	No	No		No	No	No	No	No	No		No	Yes		No	No	Yes	No	No		No	No	No	No	No	No	No	No	No		No
740	30-Jan-15 12:00:00 AM	29		1	KALAGI	DEGEYA	Kalagala	Non-exposed	Luwero	Ugandan		0		Primary		Housewife	Yes	No	Yes	No	No		No	No	No	No	No	No		No	Yes		No	No	Yes	No	No		No	No	No	No	No	No	No	No	No		No
741	30-Jan-15 12:00:00 AM	21		0	KALAGI	DEGEYA	Kalagala	Non-exposed	Luwero	Ugandan		0		Primary		others	Yes	No	Yes	No	No		No	No	No	No	No	No		No	Yes		No	No	Yes	No	No		No	No	No	No	No	No	No	No	No		No
742	30-Jan-15 12:00:00 AM	49		1	KALAGI	DEGEYA	Kalagala	Non-exposed	Luwero	Ugandan		0		Primary		Farmer	Yes	No	No	Yes	No		Yes	Yes	No	No	Yes	No		No	Yes		Yes	No	Yes	No	No		No	No	No	No	No	No	No	No	No	0	No
744	22-Jan-15 12:00:00 AM	22		0	KALAGI	DEGEYA	Kalagala	Non-exposed	Luwero	Ugandan		0		None		Farmer	Yes	No	Yes	No	No		No	No	No	No	No	No		No	Yes		No	Yes	No	No	No		Yes	Yes	No	Yes	Yes	No	No	Yes	No		No
745	30-Jan-15 12:00:00 AM	34		1	Kyampisi	KAYINDU	Kalagala	Non-exposed	Luwero	Ugandan		0		Secondary		Farmer	Yes	No	Yes	No	No		No	No	No	No	No	No		No	Yes		Yes	Yes	No	No	No		Yes	Yes	No	No	No	No	Yes	No	No		No
746	30-Jan-15 12:00:00 AM	18		1	KIBAJWE	DEGEYA	Kalagala	Non-exposed	Luwero	Ugandan		0		Secondary		Farmer	Yes	No	No	Yes	No		No	No	No	No	No	No		No	Yes		No	No	Yes	No	No		Yes	Yes	No	No	Yes	No	Yes	No	No	1	No
747	30-Jan-15 12:00:00 AM	18		0	KIBAJWE	DEGEYA	Kalagala	Non-exposed	Luwero	Ugandan		0		Secondary		student	Yes	Yes	No	No	No		Yes	Yes	Yes	No	No	No		No	Yes		No	No	Yes	No	No		Yes	Yes	Yes	No	No	No	No	No	No	0	No
748	30-Jan-15 12:00:00 AM	49		0	KIBAJWE	DEGEYA	Kalagala	Non-exposed	Luwero	Ugandan		0		Primary		Farmer	Yes	No	Yes	Yes	No		Yes	Yes	No	No	Yes	No		No	Yes		Yes	No	No	No	No		No	No	No	No	No	No	No	No	No	0	No
749	30-Jan-15 12:00:00 AM	19		1	KIBAJWE	DEGEYA	Kalagala	Non-exposed	Luwero	Ugandan		0		Secondary		Farmer	Yes	No	Yes	No	No		No	No	No	No	No	No		No	Yes		Yes	Yes	No	No	No		Yes	Yes	No	No	No	No	Yes	No	No	0	No
750	30-Jan-15 12:00:00 AM	33		1	KALAGI	DEGEYA	Kalagala	Non-exposed	Luwero	Ugandan		0		Primary		Farmer	Yes	No	Yes	No	No		No	No	No	No	No	No		No	No		No	Yes	No	No	No	N	No	No	No	No	No	No	No	No	No		No
751	30-Jan-15 12:00:00 AM	38		0	Kyampisi	KAYINDU	Kalagala	Non-exposed	Luwero	Ugandan		0		None		Farmer	Yes	No	Yes	No	No		No	No	No	No	No	No		No	Yes		No	No	Yes	No	No		Yes	Yes	Yes	Yes	Yes	No	Yes	Yes	Yes		No
752	31-Jan-15 12:00:00 AM	25		0	Kyampisi	KAYINDU	Kalagala	Non-exposed	Luwero	Ugandan		0		Primary		Farmer	Yes	No	Yes	No	No		Yes	No	No	Yes	Yes	No		No	Yes		No	Yes	No	No	No		Yes	No	No	No	No	No	No	No	No		No
754	30-Jan-15 12:00:00 AM	18		0	KALAGI	DEGEYA	Kalagala	Non-exposed	Luwero	Ugandan		0		Primary		student	Yes	No	Yes	No	No		No	No	No	No	No	No		No	Yes		No	Yes	No	No	No		No	No	No	No	No	No	No	No	No		No
755	30-Jan-15 12:00:00 AM	30		0	KIBAJWE	DEGEYA	Kalagala	Non-exposed	Luwero	Ugandan		0		Primary		others	Yes	No	Yes	No	No		Yes	No	Yes	Yes	No	No		No	Yes		No	No	Yes	No	No		Yes	Yes	No	No	Yes	No	No	No	No	1	No
756	30-Jan-15 12:00:00 AM	45		1	KIBAJWE	DEGEYA	Kalagala	Non-exposed	Luwero	Ugandan		0		Primary		Farmer	Yes	No	Yes	No	No		No	No	No	No	No	No		No	Yes		Yes	Yes	No	No	No		No	No	No	No	No	No	No	No	No	0	No
757	30-Jan-15 12:00:00 AM	59		0	KIBAJWE	DEGEYA	Kalagala	Non-exposed	Luwero	Ugandan		0		Primary		Farmer	Yes	No	Yes	No	No		Yes	No	No	Yes	No	No		No	Yes		No	No	Yes	No	No		Yes	Yes	No	No	No	No	No	No	No	0	No
758	30-Jan-15 12:00:00 AM	40		0	Kyampisi	KAYINDU	Kalagala	Non-exposed	Luwero	Ugandan		0		Secondary		Trader	Yes	No	Yes	Yes	Yes		Yes	Yes	No	No	No	No		Yes	Yes	DEPEND ON THE ANNOUNCEMENTS	Yes	Yes	No	No	No		Yes	Yes	No	No	Yes	Yes	Yes	No	No		No
760	30-Jan-15 12:00:00 AM	21		1	Kyampisi	KAYINDU	Kalagala	Non-exposed	Luwero	Ugandan		0		Primary		Farmer	No	No	No	No	No		No	No	No	No	No	No		No	Yes		No	Yes	No	No	No		No	No	No	No	No	No	No	No	No	0	No
761	30-Jan-15 12:00:00 AM	25		0	Kyampisi	KAYINDU	Kalagala	Non-exposed	Luwero	Ugandan		0		Secondary		others	Yes	No	Yes	No	No		Yes	No	No	No	Yes	No		No	Yes		No	Yes	No	No	No		No	No	No	No	No	No	No	No	No		No
762	30-Jan-15 12:00:00 AM	18		0	Kyampisi	KAYINDU	Kalagala	Non-exposed	Luwero	Ugandan		0		Primary		Farmer	Yes	No	Yes	No	No		Yes	No	No	Yes	Yes	No		No	Yes		No	Yes	No	No	No		Yes	Yes	No	No	No	No	No	No	No		No
763	31-Jan-15 12:00:00 AM	34		0	Kyampisi	KAYINDU	Kalagala	Non-exposed	Luwero	Ugandan		0		Primary		Farmer	Yes	No	Yes	No	No		No	No	No	No	No	No		No	Yes		No	No	Yes	No	No		No	No	No	No	No	No	No	No	No		No
764	30-Jan-15 12:00:00 AM	35		0	Kyampisi	KAYINDU	Kalagala	Non-exposed	Luwero	Ugandan		0		Primary		Farmer	Yes	No	Yes	No	No		Unkn	No	No	No	No	No		No	Yes		No	Unkn	No	No	No		Unkn	No	No	No	No	No	No	No	No		No
765	30-Jan-15 12:00:00 AM	20		0	Kyampisi	KAYINDU	Kalagala	Non-exposed	Luwero	Ugandan		0		Secondary		Farmer	Yes	No	Yes	No	No		Yes	No	No	Yes	Yes	Yes	COUGHING	No	Yes		Yes	No	Yes	No	No		Yes	No	Yes	No	No	No	No	No	No		No
766	30-Jan-15 12:00:00 AM	25		0	Kyampisi	KAYINDU	Kalagala	Non-exposed	Luwero	Ugandan		0		None		Farmer	Yes	No	Yes	No	No		No	No	No	No	No	No		No	Yes		Yes	Yes	No	No			Yes	Yes	Yes	No	No	No	Yes	No	No		No
767	30-Jan-15 12:00:00 AM	34		0	Kyampisi	KAYIALOU	Kalagala	Non-exposed	Luwero	Ugandan		0		Primary		Farmer	Yes	No	Yes	No	No		No	No	No	No	No	No		No	No		No	No	No	No	No		No	No	No	No	No	No	No	No	No		No
768	30-Jan-15 12:00:00 AM	35		1	Kyampisi	KAYINDU	Kalagala	Non-exposed	Luwero	Ugandan		0		Primary		Farmer	Yes	No	Yes	No	No		No	No	No	No	No	No		No	Yes		Yes	No	No	No	No		Yes	Yes	No	No	Yes	No	No	No	No		No
769	30-Jan-15 12:00:00 AM	18		1	Kyampisi	KAYINDU	Kalagala	Non-exposed	Luwero	Ugandan		0		Secondary		Housewife	Yes	No	Yes	No	No		Yes	No	No	No	Yes	Yes	HEADACHE	No	Yes		Yes	Yes	No	No	No		No	No	No	No	No	No	No	No	No		No
770	30-Jan-15 12:00:00 AM	29		0	Kyampisi	KAYINDU	Kalagala	Non-exposed	Luwero	Ugandan		0		Primary		others	Yes	No	Yes	No	No		No	No	No	No	No	No		No	Yes		Yes	Yes	No	No	No		Yes	No	Yes	No	No	No	No	No	No	0	No
771	31-Jan-15 12:00:00 AM	31		0	Kyampisi	KAYINDU	Kalagala	Non-exposed	Luwero	Ugandan		0		Secondary		Farmer	Yes	No	Yes	No	No		Yes	Yes	No	No	No	No		No	Yes		No	No	No	No	No		Yes	No	Yes	No	No	No	No	No	No		No
773	30-Jan-15 12:00:00 AM	40		0	Kyampisi	KAYINDU	Kalagala	Non-exposed	Luwero	Ugandan		0		None		others	Yes	Yes	Yes	No	No		Yes	No	No	Yes	Yes	No		No	Yes		Yes	Yes	No	No	No		Yes	No	No	No	No	No	No	No	No	0	No
774	30-Jan-15 12:00:00 AM	24		1	Kyampisi	KAYINDU	Kalagala	Non-exposed	Luwero	Ugandan		0		Post-secondary		Health Worker	Yes	No	Yes	No	Yes	NEWS PAPERS	Yes	Yes	No	No	No	Yes	GENERAL WEAKNESS	No	Yes		Yes	Yes	No	No	No		Yes	Yes	Yes	No	No	No	No	No	Yes	SHARING UTENSILS AND BASINS	No
775	30-Jan-15 12:00:00 AM	20		1	Kyampisi	KAYINDU	Kalagala	Non-exposed	Luwero	Ugandan		0		Secondary		Farmer	Yes	No	Yes	No	No		No	No	No	No	No	No		No	Yes		No	Yes	No	No	No		Yes	No	Yes	No	No	No	No	No	No	0	No
776	30-Jan-15 12:00:00 AM	17		0	Kyampisi	KAJINDU	Kalagala	Non-exposed	Luwero	Ugandan		0		Primary		others	Yes	No	Yes	No	Yes	COMMUNITY MEMBERS	No	No	No	No	No	No		No	Yes		Yes	No	Yes	No	No		No	No	No	No	No	No	No	No	No	0	No
789	31-Jan-15 12:00:00 AM	52		0	Makulubita	MAKULIBATA	Makulubita	Non-exposed	Luwero	Ugandan		0		Primary		Farmer	No	No	No	No	No		No	No	No	No	No	No		No	Yes	BECAUSE I HERE ABOUT IT	Yes	Yes	No	No	No	N	No	No	No	No	No	No	No	No	No		No
790	31-Jan-15 12:00:00 AM	22		1	Makulubita	MAKULIBITA	Makulubita	Non-exposed	Luwero	Ugandan		0		Secondary		Farmer	Yes	No	Yes	No	No		Yes	Yes	No	Yes	No	No		No	Yes		Yes	Yes	No	No	No		Yes	Yes	No	No	No	Yes	Yes	No	No		No
791	31-Jan-15 12:00:00 AM	65		1	Makulubita	MAKULIBITA	Makulubita	Non-exposed	Luwero	Ugandan		0		None		Farmer	Yes	No	Yes	No	No		No	No	No	No	No	No		No	No		No	No	No	No	No		No	No	No	No	No	No	No	No	No		No
792	31-Jan-15 12:00:00 AM	22		0	Makulubita	MAKULIBITA	Makulubita	Non-exposed	Luwero	Ugandan		0		Primary		Farmer	Yes	No	Yes	No	No		Yes	Yes	No	Yes	Yes	No		No	Yes		Yes	Yes	No	No	No		Yes	Yes	No	No	Yes	Yes	Yes	No	No		No
793	31-Jan-15 12:00:00 AM	35		1	Makulubita	MAKULIBITA	Makulubita	Non-exposed	Luwero	Ugandan		0		Primary		student	No	No	No	No	No		No	No	No	No	No	No		No	Yes		Yes	No	No	No	No	N	No	No	No	No	No	No	No	No	No		No
794	31-Jan-15 12:00:00 AM	19		1	Makulubita	MAKULIBITA	Makulubita	Non-exposed	Luwero	Ugandan		0		None		others	Yes	No	Yes	No	No		Yes	Yes	No	No	No	No		No	Yes		No	No	Yes	No	No		Yes	No	No	No	Yes	No	No	No	No		No
794	31-Jan-15 12:00:00 AM	12		0	Makulubita	MAKULIBITA	Makulubita	Non-exposed	Luwero	Ugandan		0		Primary		student	Yes	No	Yes	No	No		No	No	No	No	No	No		No	Yes		No	Unkn	No	No	No		Yes	Yes	No	No	No	No	No	No	No		No
795	31-Jan-15 12:00:00 AM	28		0	Makulubita A	MAKULIBITA	Makulubita	Non-exposed	Luwero	Ugandan		0		Secondary		Farmer	Yes	No	No	Yes	No		No	No	No	No	No	No		No	Yes		No	Yes	No	No	No	N	No	No	No	No	No	No	No	No	No		No
796	31-Jan-15 12:00:00 AM	58		1	Makulubita A	MAKULIBITA	Makulubita	Non-exposed	Luwero	Ugandan		0		Primary		butcher	Yes	No	Yes	No	No		Yes	Yes	Yes	No	No	No		No	Yes		No	No	Yes	No	No		Yes	No	Yes	No	No	No	No	No	No		No
797	31-Jan-15 12:00:00 AM	38		1	Makulubita A	MAKULIBITA	Makulubita	Non-exposed	Luwero	Ugandan		0		None		Housewife	Yes	No	Yes	No	No		No	No	No	No	No	No		No	Yes		No	Yes	No	No	No		Yes	Yes	No	No	No	No	No	No	No		No
798	31-Jan-15 12:00:00 AM	67		0	Makulubita	MAKULIBITA	Makulubita	Non-exposed	Luwero	Ugandan		0		Primary		Farmer	Yes	No	Yes	Yes	No		Yes	Yes	Yes	No	No	No		No	Yes		No	No	Yes	No	No		Yes	No	Yes	No	No	No	No	No	No		No
799	31-Jan-15 12:00:00 AM	35		1	Makulubita A	MAKULIBITA	Makulubita	Non-exposed	Luwero	Ugandan		0		Secondary		Farmer	Yes	No	Yes	No	No		Yes	Yes	No	No	No	No		No	Yes		No	Yes	No	No	No		No	No	No	No	No	No	No	No	No		No
800	31-Jan-15 12:00:00 AM	40		1	Makulubita	MAKULIBATA	Makulubita	Non-exposed	Luwero	Ugandan		0		Secondary		Trader	Yes	Yes	No	No	No		No	No	No	No	No	No		No	No	Y	Yes	No	No	No	No		Yes	Yes	No	Yes	Yes	No	Yes	No	No		No
801	31-Jan-15 12:00:00 AM	40		0	Makulubita	MAKULUBITA	Makulubita	Non-exposed	Luwero	Ugandan		0		None		Farmer	Yes	No	Yes	No	No		No							No	Yes		Yes	Yes					No	No	Yes	No	Yes	No	No	No	No		No
802	31-Jan-15 12:00:00 AM	12		0	Makulubita	MAKULIBITA	Makulubita	Non-exposed	Luwero	Ugandan		0		Primary		student	Yes	No	Yes	No	No		Unkn	No	No	No	No	No		No	Yes		No	Unkn	No	No	No		Yes	No	No	No	No	No	No	No	No		No
803	31-Jan-15 12:00:00 AM	50		0	Makulubita	MAKULIBITA	Makulubita	Non-exposed	Luwero	Ugandan		0		None		Farmer	Yes	No	Yes	No	No		No	No	No	No	No	No		No	Yes	BECAUSE PEAPLE DIE FROM IT	No	No	Yes	No	No		No	No	No	No	No	No	No	No	No		No
805	31-Jan-15 12:00:00 AM	47		1	Makulubita A	MAKULIBITA	Makulubita	Non-exposed	Luwero	Ugandan		0		Secondary		Farmer	Yes	No	Yes	No	No		Yes	Yes	No	No	No	No		Yes	Yes		No	No	No	No	Yes	HEALTH DEPARTMENT SHOULD FIRST CONFIRM HE/SHE IS NORMAL	Yes	Yes	No	No	No	No	No	No	No		No
806	31-Jan-15 12:00:00 AM	9		0	Makulubita	MAKULIBITA	Makulubita	Non-exposed	Luwero	Ugandan		0		Primary		student	Yes	No	Yes	No	No		Yes	No	No	No	No	Yes	EMACIATION	No	Yes		No	Yes	No	No	No		Yes	Yes	No	No	Yes	No	No	No	No		No
807	31-Jan-15 12:00:00 AM	36		0	Makulubita	MAKULIBITA	Makulubita	Non-exposed	Luwero	Ugandan		0		Secondary		Farmer	Yes	Yes	Yes	No	No		No	No	No	No	No	No		No	Yes		Yes	Yes	No	No	No		No	No	No	No	No	No	No	No	No		No
808	31-Jan-15 12:00:00 AM	11		1	Makulubita A	MAKULIBITA	Makulubita	Non-exposed	Luwero	Ugandan		0		Primary		student	Yes	No	No	Yes	No		No	No	No	No	No	No		No	Yes		No	Unkn	No	No	No		No	No	No	No	No	No	No	No	No		No
809	31-Jan-15 12:00:00 AM	19		1	LUKAAKA	MAWALE	Makulubita	Non-exposed	Luwero	Ugandan		0		Primary		Housewife	Yes	No	Yes	No	No		No	No	No	No	No	No		No	Yes		No	Yes	No	No	No	N	No	No	No	No	No	No	No	No	No	0	No
810	31-Jan-15 12:00:00 AM	57		1	Makulubita	MAKULUBITA	Makulubita	Non-exposed	Luwero	Ugandan		0		Primary		Farmer	Yes	No	No	No	Yes	POSTERS	No							No	Yes		No	No	Yes	No	No		Yes	No	No	No	No	No	No	No	Yes	THROUGH HAVING SEX WITH AN INFECTED PERSON	No
812	31-Jan-15 12:00:00 AM	19		1	LUKAAKA	MAWALE	Makulubita	Non-exposed	Luwero	Ugandan		0		Primary		Housewife	Yes	No	No	No	No	RELATIVES	No	No	No	No	No	No		No	Yes		No	No	No	No	No		No	No	No	No	No	No	No	No	No	0	No
813	31-Jan-15 12:00:00 AM	47		0	LUKAAKA	MAWALE	Makulubita	Non-exposed	Luwero	Ugandan		0		Primary		Farmer	Yes	No	Yes	No	No	WORK MATES	No	No	No	No	No	No		No	Yes		Yes	Yes	No	No	No	N	No	No	No	No	No	No	No	No	No	0	No
814	31-Jan-15 12:00:00 AM	31		0	LUKAAKA	MAWALE	Makulubita	Non-exposed	Luwero	Ugandan		0		Primary		others	Yes	No	No	No	Yes	T.V	No	No	No	No	No	No		No	Yes		No	No	Yes	No	No		No	No	No	No	No	No	No	No	No	0	No
815	31-Jan-15 12:00:00 AM	30		1	LUKAAKA	MAWALE	Makulubita	Non-exposed	Luwero	Ugandan		0		Secondary		Farmer	Yes	Yes	Yes	No	No		Yes	Yes	No	No	No	No		No	Yes		No	No	Yes	No	No		No	No	No	No	No	No	No	No	No	0	No
817	31-Jan-15 12:00:00 AM	35		1	LUKAAKA	MAWALE	Makulubita	Non-exposed	Luwero	Ugandan		0		None		Housewife	Yes	No	Yes	No	No		No	No	No	No	No	No		No	Yes		No	Yes	No	No	No		No	No	No	No	No	No	No	No	No	0	No
818	31-Jan-15 12:00:00 AM	30		1	LUKAAKA	MAWALE	Makulubita	Non-exposed	Luwero	Ugandan		0		Secondary		Housewife	Yes	No	Yes	Yes	No		Yes	No	No	Yes	Yes	No		No	Yes		No	No	Yes	No	No		Yes	No	Yes	No	No	No	No	No	No	0	No
819	31-Jan-15 12:00:00 AM	32		0	KAWUMU	KANGAVE	Makulubita	Non-exposed	Luwero	Ugandan		0		Primary		Housewife	Yes	No	Yes	Yes	No		Yes	No	No	No	No	Yes	RED EYES	No	Yes		No	No	Yes	No	No		Yes	Yes	No	No	No	Yes	Yes	No	No	0	No
821	31-Jan-15 12:00:00 AM	47		0	LUKAAKA	MAWALE	Makulubita	Non-exposed	Luwero	Ugandan		0		Primary		Farmer	Yes	No	Yes	No	No		Yes	Yes	No	No	No	No		No	Yes		No	No	Yes	No	No		Yes	No	No	No	No	No	No	Yes	No	0	No
822	31-Jan-15 12:00:00 AM	40		0	LUKAAKA	MAWALE	Makulubita	Non-exposed	Luwero	Ugandan		0		None	CASUAL WORKER(DIG FOR OTHERS)	Farmer	Yes	No	Yes	Yes	No		No	No	No	No	No	No	N	No	Yes		No	Yes	No	No	No		No	Yes	No	No	Yes	No	No	No	No	1	No
823	31-Jan-15 12:00:00 AM	61		0	LUKAAKA	MAWALE	Makulubita	Non-exposed	Luwero	Ugandan		0		Secondary		Farmer	Yes	No	Yes	No	No		No	No	No	No	No	No		No	Yes		No	Yes	No	No	No		Yes	Yes	No	No	Yes	No	No	No	No	1	No
824	31-Jan-15 12:00:00 AM	45		1	LUKAAKA	MAWALE	Makulubita	Non-exposed	Luwero	Ugandan		0		Secondary		Farmer	Yes	Yes	Yes	No	No		Yes	Yes	Yes	No	No	No		No	Yes		No	No	Yes	No	No		Yes	Yes	No	No	Yes	Yes	Yes	No	No	1	No
825	31-Jan-15 12:00:00 AM	63		1	LUKAAKA	MAWALE	Makulubita	Non-exposed	Luwero	Ugandan		0		Primary		Farmer	Yes	No	Yes	No	No		No	No	No	No	No	No		No	Yes		No	Yes	No	No	No		Yes	Yes	No	No	No	Yes	No	No	No	0	No
826	31-Jan-15 12:00:00 AM	37		0	LUKAAKA	MAWALE	Makulubita	Non-exposed	Luwero	Ugandan		0		Primary		others	Yes	No	Yes	No	No		Yes	Yes	No	No	No	No		No	Yes		No	No	Yes	No	No		Yes	Yes	No	No	No	No	No	No	No	0	No
827	31-Jan-15 12:00:00 AM	18		1	KAWUMU	KANGAVE	Makulubita	Non-exposed	Luwero	Ugandan		0		Secondary		others	Yes	No	Yes	No	No		No	No	No	No	No	No		No	Yes		No	Yes	No	No	No		No	No	No	No	No	No	No	No	No	0	No
828	31-Jan-15 12:00:00 AM	20		1	KAWUMU	KANGAV	Makulubita	Non-exposed	Luwero	Ugandan		0		Secondary		Housewife	Yes	No	Yes	No	No		No	No	No	No	No	No		No	Yes		No	Yes	No	No	No		Yes	Yes	No	No	No	No	No	No	No		No
829	31-Jan-15 12:00:00 AM	26		0	KAWUMU	KANGAVE	Makulubita	Non-exposed	Luwero	Ugandan		0		Secondary		Trader	Yes	No	Yes	No	No		Yes	Yes	No	Yes	Yes	No		No	Yes		No	No	Yes	No	No		Yes	Yes	Yes	No	No	Yes	No	No	No	0	No
830	31-Jan-15 12:00:00 AM	15		1	KAWUMU	KANGAVE	Makulubita	Non-exposed	Luwero	Ugandan		0		Secondary		Trader	Yes	No	No	No	Yes	T.V	No	No	No	No	No	No		No	Yes		Yes	Yes	No	No	No		Yes	Yes	No	No	No	No	No	No	No	0	No
831	31-Jan-15 12:00:00 AM	24		1	KAWUMU	MUWALE	Makulubita	Non-exposed	Luwero	Ugandan		0		Secondary		Housewife	No	No	No	No	No		No	No	No	No	No	No		No	Yes		No	Yes	No	No	No		No	No	No	No	No	No	No	No	No	0	No
832	31-Jan-15 12:00:00 AM	67		0	KAWUMU	MAWALE	Makulubita	Non-exposed	Luwero	Ugandan		0		None		Trader	No	No	No	No	No		No	No	No	No	No	No		No	Yes		No	No	No	No	No		No	No	No	No	No	No	No	No	No	0	No
833	31-Jan-15 12:00:00 AM	25		0	KAWUMU	MAWALE	Makulubita	Non-exposed	Luwero	Ugandan		0		Secondary		Trader	Yes	No	Yes	No	No		Yes	Yes	No	Yes	No	No		No	Yes		Yes	Yes	No	No	No		Yes	Yes	No	No	Yes	No	Yes	No	No	1	No
834	31-Jan-15 12:00:00 AM	15		1	LUKAAKA	MAWALE	Makulubita	Non-exposed	Luwero	Ugandan		0		Secondary		student	Yes	No	Yes	No	No		Yes	Yes	No	No	No	Yes	SEVERE BODY WEAKNESS	No	Yes		No	Yes	No	No	No		Yes	No	Yes	No	Yes	No	No	No	No	1	No
835	31-Jan-15 12:00:00 AM	24		0	LUKAAKA	MAWALE	Makulubita	Non-exposed	Luwero	Ugandan		0		Secondary		Trader	Yes	No	Yes	No	No		No	No	No	No	No	No		No	Yes		No	No	Yes	No	No		Yes	Yes	No	No	No	No	No	No	No	0	No
836	31-Jan-15 12:00:00 AM	70		1	LUKAAKA	MAWALE	Makulubita	Non-exposed	Luwero	Ugandan		0		None		Farmer	Yes	No	Yes	No	No		No	No	No	No	No	No		No	No		No	No	No	No	No		No	No	No	No	No	No	No	No	No	0	No
837	31-Jan-15 12:00:00 AM	52		0	LEKAAKA	MAWALE	Makulubita	Non-exposed	Luwero	Ugandan		0		Secondary		Farmer	Yes	Yes	Yes	No	No		Yes	Yes	Yes	Yes	No	No		Yes	Unkn		Yes	No	Yes	No	No		Yes	Yes	Yes	Yes	Yes	No	Yes	No	No	1	No
838	31-Jan-15 12:00:00 AM	14		1	KUWUMU	MAWALE	Makulubita	Non-exposed	Luwero	Ugandan		0		Secondary		student	Yes	No	No	Yes	No		No							No	Yes		Yes	Yes					No										No
839		24		1	KAWUMU	MAWALA	Makulubita	Non-exposed	Luwero	Ugandan		0		Secondary		Farmer	Yes	No	Yes	Yes	No		No	No	No	No	No	No		No	Yes	Y	No	Yes	Yes	No	No		Yes	Yes	No	No	No	No	No	No	No		No
840	31-Jan-15 12:00:00 AM	71		0	KAWUMU	MAWALE	Makulubita	Non-exposed	Luwero	Ugandan		0		None	TEACHING INSTITUTE	others	Yes	Yes	Yes	No	No		Yes	Yes	Yes	No	No	No		Yes	Yes		No	Yes	No	No	No		Yes	No	Yes	No	Yes	No	No	No	No		No
841	31-Jan-15 12:00:00 AM	59		1	LUKAAKA	MAWALE	Makulubita	Non-exposed	Luwero	Ugandan		0		Primary		Farmer	Yes	No	Yes	No	No		Yes	Yes	No	No	No	No		No	Yes		No	No	Yes	No	No		No	Yes	No	No	Yes	Yes	Yes	No	No	1	No
842	31-Jan-15 12:00:00 AM	62		1	LUKAAKA	MAWALE	Makulubita	Non-exposed	Luwero	Ugandan		0		Primary		Farmer	Yes	No	Yes	No	No		Yes	Yes	Yes	No	No	No		No	Yes		Yes	Yes	No	No	No		No	No	No	No	No	No	No	No	No	0	No
843	31-Jan-15 12:00:00 AM	38		1	LUKAAKA	MAWALE	Makulubita	Non-exposed	Luwero	Ugandan		0		Primary		Trader	Yes	No	Yes	No	No		Yes	Yes	Yes	Yes	Yes	No		No	Yes		No	No	Yes	No	No		Yes	Yes	No	Yes	No	Yes	Yes	No	Yes	0	No
844	31-Jan-15 12:00:00 AM	54		0	LUKAAKA	MAWALE	Makulubita	Non-exposed	Luwero	Ugandan		0		Primary		others	Yes	No	No	No	No		No	No	No	No	No	No		No	Yes		Yes	Yes	No	No	No	N	Yes	No	No	No	No	No	No	No	No	HYGIENE	No
845	31-Jan-15 12:00:00 AM	59		0	LUKAAKA	MUWALE	Makulubita	Non-exposed	Luwero	Ugandan		0		Primary		Farmer	Yes	No	Yes	No	No		No	No	No	No	No	No		No	Yes		Yes	Unkn	No	No	No		No	No	No	No	No	No	No	No	No	0	No
846	31-Jan-15 12:00:00 AM			0	LUKAAKA	MAWALE	Makulubita	Non-exposed	Luwero	Ugandan		0		Primary		Farmer	Yes	No	Yes	No	No		No	No	No	No	No	No		No	No		No	No	No	No	No		No	No	No	No	No	No	No	No	No	0	No
847	31-Jan-15 12:00:00 AM	75		0	LUKAAKA	MAWALE	Makulubita	Non-exposed	Luwero	Ugandan		0		Primary		Farmer	Yes	No	Yes	No	No		No	No	No	No	No	No		No	Unkn		No	Yes	No	No	No		No	No	No	No	No	No	No	No	No	0	No
848	31-Jan-15 12:00:00 AM	39		1	Makulubita A	MAKULUBITA	Makulubita	Non-exposed	Luwero	Ugandan		0		Primary		Housewife	Yes	No	Yes	No	No		No							No	Yes		No	Yes					No										No
849	31-Jan-15 12:00:00 AM	82		1	Makulubita A	MAKULIBITA	Makulubita	Non-exposed	Luwero	Ugandan		0		Primary		Farmer	Yes	No	Yes	No	No		No	No	No	No	No	No		No	Yes		No	Unkn	No	No	No		No	No	No	No	No	No	No	No	No		No
850	31-Jan-15 12:00:00 AM	29		0	Bukolwa	KATIKAMU	Wobulenzi TC	Non-exposed	Luwero	Ugandan		0		Primary		Trader	Yes	No	Yes	No	No		No	No	No	No	No	No		No	Yes		No	Yes					No										No
851	31-Jan-15 12:00:00 AM	21		0	Bukolwa	KATIKAMU	Wobulenzi TC	Non-exposed	Luwero	Ugandan		0		Primary		others	Yes	No	Yes	No	No	N	No							No	Yes		Yes	Yes					No	No	No	No	No	No	No	No	No	0
852	31-Jan-15 12:00:00 AM	30		0	Bukolwa	KATIKAMU	Wobulenzi TC	Non-exposed	Luwero	Ugandan		0		Primary		Trader	Yes	No	Yes	No	No		No							No	Yes		No	No	Yes	No	No		No										No
853	31-Jan-15 12:00:00 AM	49		1	Bukolwa	KATIKAMU	Wobulenzi TC	Non-exposed	Luwero	Ugandan		0		Secondary		Health Worker	Yes	Yes	Yes	No	No		Yes	Yes	No	Yes	Yes	Yes	SORES, WEAKNESS OF THE BODY	No	Yes		Yes	Yes					Yes	No	No	No	No	No	No	No	No	EATING FRUITS ALREADY BITTEN BY WILD ANIMALS	No
854	31-Jan-15 12:00:00 AM	22		1	Bukolwa	KATIKAMU	Wobulenzi TC	Non-exposed	Luwero	Ugandan		0		Post-secondary		student	Yes	No	Yes	No	No		No							No	Unkn		Yes	Yes					Yes	Yes	No	No	Yes	No	No	No	No		No
855	31-Jan-15 12:00:00 AM	80		1	Bukolwa	KATIKAMU	Wobulenzi TC	Non-exposed	Luwero	Ugandan		0		None		Farmer	Yes	No	Yes	No	No		Unkn							No	Yes		No	No	Yes	No	No		Unkn										No
856	31-Jan-15 12:00:00 AM	35		1	Bukolwa	KATIKAMU	Wobulenzi TC	Non-exposed	Luwero	Ugandan		0		Primary		Trader	Yes	Yes	Yes	No	Yes	FILMS	No							No	Yes		No	No	Yes	No	No		Yes	Yes	No	No	No	No	No	No	No		No
857	30-Jan-15 12:00:00 AM	20		1	Bukolwa	KATIKAMU	Wobulenzi TC	Non-exposed	Luwero	Ugandan		0		Secondary		others	Yes	No	No	Yes	No		Unkn							No	Yes	BECAUSE THEY TAJK ABOUT IT	No	No	Yes	No	No		No	No	No	No	No	No	No	No	No	0	No
858	31-Jan-15 12:00:00 AM	27		1	Bukolwa	BUKOLWA	Wobulenzi TC	Non-exposed	Luwero	Ugandan		0		Primary		Trader	Yes	No	Yes	No	No		No							No	Yes		No	Yes					No	No	No	No	No	No	No	No	No	0	No
859	31-Jan-15 12:00:00 AM	40		0	Bukolwa	KATIKAMU	Wobulenzi TC	Non-exposed	Luwero	Ugandan		0		Primary		Farmer	Yes	No	Yes	No	No		Yes	Yes	Yes	Yes	Yes	Yes	BLOODY SWEAT	No	Yes		Yes	Yes					Yes	Yes	No	No	No	No	No	No	No	0
860	31-Jan-15 12:00:00 AM	19		0	Bukolwa	KATIKAMU	Wobulenzi TC	Non-exposed	Luwero	Ugandan		0		Secondary		others	Yes	Yes	No	No	No		No							No	Yes		No	Yes					Yes	No	No	No	No	No	No	No	Yes	POOR SANITATION	No
861	31-Jan-15 12:00:00 AM	28		1	Bukolwa	KATIKAMU	Wobulenzi TC	Non-exposed	Luwero	Ugandan		0		Secondary		Housewife	Yes	No	Yes	No	No		No							No	Yes		Yes	Yes					No
862	31-Jan-15 12:00:00 AM	22		0	Bukolwa	KATIKAMU	Wobulenzi TC	Non-exposed	Luwero	Ugandan		0		Secondary		Farmer	Yes	No	Yes	No	No		No							No	Yes		No	Yes					No
863	31-Jan-15 12:00:00 AM	27		0	Bukolwa	KATIKAMU	Wobulenzi TC	Non-exposed	Luwero	Ugandan		0		Secondary		Farmer	Yes	No	Yes	No	No		Yes	Yes	Yes	Yes	No	No		No	Yes		Yes	Yes					Yes	Yes	No	No	Yes	No	No	No	Yes	EATING FRUITS BITTEN BY WILD ANIMAL	No
864	31-Jan-15 12:00:00 AM	59		0	Kakoma	WOBULENZI C	Wobulenzi TC	Non-exposed	Luwero	Ugandan		0		Primary		Farmer	Yes	No	Yes	No	No		Yes	Yes	Yes	No	No	No		No	Yes		Yes	No	Yes	No	No		No										No
865	31-Jan-15 12:00:00 AM	26		0	Upper west	BUKALASA	Wobulenzi TC	Non-exposed	Luwero	Ugandan		0		Post-secondary		student	Yes	No	No	No	No		No							No	Yes		Yes	Yes					Yes	No	No	No	Yes	No	No	No	No	POOR HYGIENE	No
866	31-Jan-15 12:00:00 AM	40		1	Upper west	BUKALASA	Wobulenzi TC	Non-exposed	Luwero	Ugandan		0		Secondary		Housewife	Yes	Yes	Yes	Yes	No		Yes	Yes	No	Yes	No	Yes	EXCESSIVE SWEETING	Yes	Yes		No	No	Yes	No	No		Yes	No	Yes	No	No	No	No	No	No	0	No
867	31-Jan-15 12:00:00 AM	28		1	Upper west	BUKALASO	Wobulenzi TC	Non-exposed	Luwero	Ugandan		0		Secondary		Trader	Yes	No	Yes	No	Yes	PEOPLE	Yes	No	No	No	Yes	No	OVER SWEETING	No	Yes		Yes	Yes					No										No
868	31-Jan-15 12:00:00 AM	39		1	Upper west	BUKALASA	Wobulenzi TC	Non-exposed	Luwero	Ugandan		0		Primary		Farmer	Yes	No	Yes	No	Yes	COMMUNITY GROUPS	No							No	Yes		No	Yes					No										No
869	31-Jan-15 12:00:00 AM	23		1	Upper west	BUKALASA	Wobulenzi TC	Non-exposed	Luwero	Ugandan		0		Secondary		others	Yes	No	Yes	No	No		No							No	Yes		No	No	Yes	No	No		No										No
870	31-Jan-15 12:00:00 AM	46		0	Bukolwa	BUKOLWA	Wobulenzi TC	Non-exposed	Luwero	Ugandan		0		Secondary		Farmer	Yes	No	Yes	No	No		No							No	Yes		No	Yes					Yes	No	No	No	Yes	No	Yes	No	No		No
871	30-Jan-15 12:00:00 AM	26		1	Bukolwa	KATIKAMU	Wobulenzi TC	Non-exposed	Luwero	Ugandan		0		Primary		Farmer	Yes	No	Yes	No	No		No							No	Yes		No	No	Yes	No	No		No										No
872	31-Jan-15 12:00:00 AM	67		0	Bukolwa	KATIKAMU	Wobulenzi TC	Non-exposed	Luwero	Ugandan		0		Primary		butcher	Yes	No	Yes	No	No		Yes	Yes	No	Yes	No	No		No	Yes		No	No	Yes	No	No		Yes	No	No	No	No	No	No	No	Yes	EATING DEAD WILD ANIMALS	No
873	30-Jan-15 12:00:00 AM	26		0	Bukolwa	KATIKAMU	Wobulenzi TC	Non-exposed	Luwero	Ugandan		0		Secondary		others	Yes	No	Yes	No	No		No							No	Yes		No	Yes					Yes	No	No	No	No	No	Yes	No	No	0
874	31-Jan-15 12:00:00 AM	24		1	KIKOMA	KIKOMA	Wobulenzi TC	Non-exposed	Luwero	Ugandan		0		Secondary		Housewife	Yes	No	Yes	No	No		Yes	Yes	No	Yes	No	No		No	Yes		No	No	Yes	No	No		Yes	No	No	No	No	No	Yes	No	No		No
875	31-Jan-15 12:00:00 AM	32		1	KIKOMA	KIKOMA W	Wobulenzi TC	Non-exposed	Luwero	Ugandan		0		Secondary		others	Yes	No	Yes	No	No		No							No	Yes		No	Yes					No										No
876	31-Jan-15 12:00:00 AM	25		1	Bukolwa C	BUKOLWA	Wobulenzi TC	Non-exposed	Luwero	Ugandan		0		Secondary		Housewife	Yes	Yes	Yes	No	No		No							No	Yes		No	No	Yes	No	No		Yes	Yes	No	No	Yes	No	No	No	No	1	No
877	31-Jan-15 12:00:00 AM	36		1	Bukolwa	BUKOLWA	Wobulenzi TC	Non-exposed	Luwero	Ugandan		0		Secondary		others	Yes	No	Yes	No	No		Yes	Yes	Yes	No	Yes	No		No	Yes		Yes	Yes					Yes	Yes	No	Yes	Yes	Yes	Yes	No	No		No
878	31-Jan-15 12:00:00 AM	35		1	Bukolwa C	BUKOLWA	Wobulenzi TC	Non-exposed	Luwero	Ugandan		0		Primary		Farmer	Yes	No	Yes	No	No		No							No	Yes		No	No	Yes	No	No		No
879	30-Jan-15 12:00:00 AM	22		1	Upper west	BUKALASA	Wobulenzi TC	Non-exposed	Luwero	Ugandan		0		Primary		others	Yes	No	Yes	No	No		No							No	Yes		No	No	Yes	No	No		No
890	31-Jan-15 12:00:00 AM	34		1	Upper west	BUKALASA	Wobulenzi TC	Non-exposed	Luwero	Ugandan		0		Primary		Farmer	Yes	No	Yes	No	No		No							No	Yes		No	Yes					No
891	31-Jan-15 12:00:00 AM			1	Upper west	BUKALASA	Wobulenzi TC	Non-exposed	Luwero	Ugandan		0		None		Housewife	Yes	No	Yes	No	No		No							No	No		Yes	No	Yes	No	No		Yes	Yes	No	No	No	No	No	No	No	0	No
892	31-Jan-15 12:00:00 AM	32		1	Upper west	BUKALASA	Wobulenzi TC	Non-exposed	Luwero	Ugandan		0		Primary		Farmer	Yes	No	Yes	No	No		No							No	Yes		Yes	No	Yes	No	No		Yes	No	No	No	No	No	Yes	No	No	0	No
893	31-Jan-15 12:00:00 AM	29		1	Upper west	BUKALASA	Wobulenzi TC	Non-exposed	Luwero	Ugandan		0		Secondary		Health Worker	Yes	No	Yes	No	No		No							Yes	Yes		Yes	No	Yes	No	No		Yes	No	No	No	Yes	Yes	Yes	No	No	1	No
894	31-Jan-15 12:00:00 AM	32		0	Upper west	BUKALASA	Wobulenzi TC	Non-exposed	Luwero	Ugandan		0		Post-secondary		others	Yes	No	Yes	No	Yes	TELEVISION	Yes	Yes	No	Yes	Yes	No		No	Yes		No	No	No	Yes	No		Yes	No	Yes	No	No	No	No	No	No	0	No
895	31-Jan-15 12:00:00 AM	39		1	Upper west	BUKALASA	Wobulenzi TC	Non-exposed	Luwero	Ugandan		0		Secondary		others	Yes	No	Yes	No	No		Unkn							No	Unkn		Yes	No	No	Yes	No		Yes	Yes	No	No	No	No	No	No	No	0	No
896	31-Jan-15 12:00:00 AM	48		1	Upper west	BUKALASA	Wobulenzi TC	Non-exposed	Luwero	Ugandan		0		Primary		Farmer	Yes	No	Yes	No	No		Unkn							No	Yes		No	No	Yes	No	No		Unkn										No
897	31-Jan-15 12:00:00 AM	21		1	KIKOMA	KIKOMA C	Wobulenzi TC	Non-exposed	Luwero	Ugandan		0		Secondary		Housewife	Yes	No	Yes	No	No		No							No	Yes		No	No	Yes	No	No		No										No
898	31-Jan-15 12:00:00 AM	25		1	KIKOMA	KIKOMA C	Wobulenzi TC	Non-exposed	Luwero	Ugandan		0		Secondary		Housewife	Yes	No	Yes	No	No		No							No	Yes		No	No	Yes	No	No		No										No
902		32		0	KIKOMA	WOBULENZI CENTRAL	Wobulenzi TC	Non-exposed	Luwero	Ugandan		0		Post-secondary	BACHELOR'S	others	Yes	No	Yes	No	No		Yes	Yes	No	No	No	No		No	Yes		Yes	Yes					Yes	Yes	No	No	Yes	No	Yes	No	No		No
903	31-Jan-15 12:00:00 AM	45		1	KIKOMA	WOBULENZI CENTRE	Wobulenzi TC	Non-exposed	Luwero	Ugandan		0		Secondary	Y	others	Yes	Yes	Yes	No	No		Yes	Yes	No	No	No	No		No	Yes		Yes	No	Yes	No	No		No										No
904	31-Jan-15 12:00:00 AM	27		1	Upper west	BUKALASA	Wobulenzi TC	Non-exposed	Luwero	Ugandan		0		Secondary		Housewife	Yes	No	No	No	Yes	TELEVISION	Yes	Yes	No	Yes	Yes	Yes	SWEETING	No	Yes		No	No	Yes	No	No		Yes	Yes	Yes	No	No	No	No	No	No	0	No
905	31-Jan-15 12:00:00 AM	52		1	Upper west	BUKALASA	Wobulenzi TC	Non-exposed	Luwero	Ugandan		0		Secondary		others	Yes	Yes	Yes	No	No		No							No	Yes		Yes	No	Yes	No	No		Yes	Yes	No	No	No	No	No	No	No	0	No
906	31-Jan-15 12:00:00 AM	21		0	Upper west	BUKALASA	Wobulenzi TC	Non-exposed	Luwero	Ugandan		0		Post-secondary		student	Yes	No	Yes	No	No		No							No	Yes		No	No	Yes	No	No		Yes	Yes	No	No	No	No	Yes	No	No	0	No
907	31-Jan-15 12:00:00 AM	42		0	Upper west	BUKALASA	Wobulenzi TC	Non-exposed	Luwero	Ugandan		0		Primary		others	Yes	No	Yes	No	No		Yes	Yes	No	Yes	No	No		No	Yes		Yes	No	Yes	No	No		Yes	Yes	No	No	Yes	No	No	No	No		No
908	31-Jan-15 12:00:00 AM	50		1	Kakoma	WOLENZI CENTRE	Wobulenzi TC	Non-exposed	Luwero	Ugandan		0		Secondary		Trader	Yes	Yes	Yes	No	No		Yes	Yes	No	No	No	No		No	Yes		Yes	Yes					No										No
909	31-Jan-15 12:00:00 AM	34		1	KIKOMA	WOBULENZI CENTRAL	Wobulenzi TC	Non-exposed	Luwero	Ugandan		0		Secondary		Housewife	Yes	No	Yes	No	No		No							No	Yes		Yes	Yes					Yes	Yes	No	No	No	No	No	No	No		No
910	31-Jan-15 12:00:00 AM	29		1	KIKOMA	WOBULENZI CENTRAL	Wobulenzi TC	Non-exposed	Luwero	Ugandan		0		Secondary		Housewife	Yes	No	Yes	No	No		No							No	Yes		No	No	Yes	No	No		No										No
911	31-Jan-15 12:00:00 AM	40		1	KIKOMA	WOBULENZI CENTER	Wobulenzi TC	Non-exposed	Luwero	Ugandan		0		Primary		Farmer	Yes	No	Yes	No	No		No							No	Yes		No	Yes					No										No
912	31-Jan-15 12:00:00 AM	29		1	KIKOMA	WOBULENZI CETRE	Wobulenzi TC	Non-exposed	Luwero	Ugandan		0		Post-secondary		student	Yes	No	Yes	No	No		No							No	Yes		Yes	No	Yes	No	No		Yes	Yes	No	No	No	No	No	No	No		No
913	31-Jan-15 12:00:00 AM	24		0	KIKOMA	WOBULENZI CENTRAL	Wobulenzi TC	Non-exposed	Luwero	Ugandan		0		Secondary		others	Yes	No	Yes	No	No		No							No	Yes		Yes	Yes					Yes	Yes	No	No	No	No	No	No	No	0
914	31-Jan-15 12:00:00 AM	40		1	KIKOMA	WOBULENZI CENTRAL	Wobulenzi TC	Non-exposed	Luwero	Ugandan		0		Primary		Farmer	Yes	No	Yes	No	No		No	No	No	No	No	No		No	Yes		No	Yes					No										No
915	31-Jan-15 12:00:00 AM	17		1	KIKOMA	WOBULENZI CENTRAL	Wobulenzi TC	Non-exposed	Luwero	Ugandan		0		Primary		Housewife	Yes	No	Yes	No	No		Unkn							No	Yes		No	No	Yes	No	No		Unkn										No
916	31-Jan-15 12:00:00 AM	22		1	KIKOMA	WOBULENZI CENTRAL	Wobulenzi TC	Non-exposed	Luwero	Ugandan		0		Secondary		Housewife	Yes	No	Yes	No	No		No							No	Yes		Yes	No	Yes	No	No		No										No
917	31-Jan-15 12:00:00 AM	20		1	KIKOMA	WOBULENZI CENTRAL	Wobulenzi TC	Non-exposed	Luwero	Ugandan		0		Secondary	N	Housewife	Yes	No	Yes	No	No		Yes	Yes	No	Yes	Yes	No		No	Yes		No	No	Yes	No	No		Yes	Yes	No	No	Yes	Yes	No	No	No		No
918	31-Jan-15 12:00:00 AM	25		1	KIKOMA	WOBULENZI CENTRAL	Wobulenzi TC	Non-exposed	Luwero	Ugandan		0		Secondary		Trader	Yes	No	Yes	No	No		No							No	Yes		Yes	Yes					Unkn
919	31-Jan-15 12:00:00 AM	20		1	KIKOMO	WOBULENZI CENTRAL	Wobulenzi TC	Non-exposed	Luwero	Ugandan		0		Secondary		Housewife	Yes	No	Yes	No	No		No							No	Yes		No	No	Yes	No	No		Unkn										No
3156	21-Jan-15 12:00:00 AM	52		0	Kitaka	KAKASI	Buhanda	Exposed	Kamwengye	Ugandan		0		Primary		Farmer	Yes	No	Yes	No	No		No							No	Yes		No	No	Yes	No	No		Yes	Yes	Yes	Yes	Yes	Yes	Yes	Yes	No		No
8161	31-Jan-15 12:00:00 AM	71		1	LUKAAKA	MAWALE	Makulubita	Non-exposed	Luwero	Ugandan		0		Primary		Farmer	Yes	Yes	No	No	No		No	No	No	No	No	No		No	Yes		No	Yes	No	No	No		No	No	No	No	No	No	No	No	No	0	No
	21-Jan-15 12:00:00 AM	25		0	Kitaka	KAKASI	Buhanda	Exposed	Kamwengye	Ugandan		0		Primary		Farmer	Yes	No	Yes	No	No		No							No	Yes		No	No	No	Yes	No		Yes	Yes	No	No	Yes	No	No	No	No		No
	23-Jan-15 12:00:00 AM	23		0	Ryabatenga	KANYWA	Kicuzi	Exposed	Ibanda	Ugandan		0		Primary		Farmer	Yes	No	Yes	No	No		Yes	Yes	No	No	No	No		No	Yes		No	Yes					Yes	Yes	No	No	Yes	Yes	Yes	Yes	No		No
[truncated: 58 more columns]
